# Supplementary material for: A multivariate statistical evaluation of actual use of electronic health record systems implementations in Kenya
Source: PLoS One. 2021 Sep 7;16(9):e0256799. doi: 10.1371/journal.pone.0256799 (PMC8423313; doi:10.1371/journal.pone.0256799)
Supplement: S4 Appendix — (XLSX) [file pone.0256799.s004.xlsx]

## Sheet: descriptives analysis
S4 Appendix. Facilities descriptive statitisics for staff system use, observations & patient indentification indicators
MFL code	Indicators
	Staff system users		Patient Identification		Observations		Weighted mean
	Mean	Std. Deviation	Mean	Std. Deviation	Mean	Std. Deviation
10019	0.147646	0.138436	0.034865	0.0442339	2790.05	649.282	0.0912556
10044	0.189332	0.117736	0.110948	0.119524	1677.51	545.44	0.15014
10049	0.364111	0.190029	0.101545	0.116795	1311.18	536.817	0.232828
10234	0.166519	0.103164	0.0814758	0.0941275	1644.97	402.121	0.123997
10256	0.168442	0.121301	0.0851796	0.0751489	861.113	260.436	0.126811
10263	0.209904	0.133184	0.123148	0.109465	1371.88	406.689	0.166526
10349	0.202458	0.142452	0.305862	0.0359541	1858.47	743.491	0.25416
10357	0.166518	0.0909602	0.492272	0.120431	2752.19	895.97	0.329395
10388	0.175239	0.121484	0.105712	0.109686	1071.06	351.518	0.140475
10419	0.12611	0.0932951	0.679455	0.101868	1575.57	587.42	0.402783
10438	0.160391	0.126154	0.47131	0.105093	1840.6	658.689	0.31585
10445	0.286559	0.114593	0.770084	0.104803	1383.69	378.188	0.528322
10459	0.135074	0.0667694	0.187406	0.0749541	4131.32	784.715	0.16124
10465	0.266142	0.158754	0.189677	0.0954302	2664.94	684.187	0.22791
10530	0.19794	0.101685	0.142078	0.0859937	750.38	307.183	0.170009
10545	0.30153	0.166705	0.124486	0.0617286	1092.66	287.391	0.213008
10582	0.17593	0.0992664	0.10792	0.0899894	2309.15	486.82	0.141925
10588	0.317762	0.116736	0.379538	0.0466068	2519.12	699.451	0.34865
10627	0.259088	0.15757	0.892627	0.0443675	2675.63	807.927	0.575857
10655	0.233976	0.16924	0.0761921	0.0985143	3946.8	1258.5	0.155084
10674	0.266875	0.161421	0.299578	0.0718986	5311.71	1301.29	0.283227
10686	0.22788	0.171346	0.903597	0.0485062	13233.6	7012.51	0.565738
10698	0.179749	0.126918	0.120502	0.0645337	1516.5	741.495	0.150125
10700	0.290908	0.118341	0.103306	0.064014	1312.22	529.686	0.197107
10732	0.251919	0.149906	0.062012	0.0843098	1287.92	595.155	0.156966
10738	0.187828	0.164867	0.129452	0.0667322	1646.72	868.138	0.15864
10750	0.199628	0.163163	0.0620993	0.0445416	2491.03	574.599	0.130864
10765	0.302747	0.118331	0.0787143	0.046931	5442.54	1074.73	0.190731
10774	0.161543	0.0997217	0.113603	0.0982876	1121.81	405.934	0.137573
10786	0.144563	0.107534	0.549437	0.112825	1126.9	500.659	0.347
10809	0.150384	0.218105	0.154476	0.130447	927.795	306.925	0.15243
10829	0.144445	0.0727045	0.291447	0.082145	2446.38	858.855	0.217946
10831	0.191608	0.121876	0.0997361	0.128741	1002.58	389.948	0.145672
10870	0.188596	0.134159	0.634352	0.073176	833.584	260.121	0.411474
10905	0.24925	0.139357	0.0945212	0.128253	2258.56	722.252	0.171886
11104	0.194662	0.125889	0.998361	0.000388052	6544.43	3345.64	0.596512
11141	0.127175	0.080416	0.268713	0.168113			0.197944
11173	0.199738	0.11582	0.073228	0.0667968	1630.68	820.396	0.136483
13468	0.229097	0.14267	1	0	24083.1	9798.96	0.614548
13492	0.175668	0.134069	0.544378	0.0779068	10535.8	6214.6	0.360023
13514	0.229487	0.150618	0.862216	0.0364693	1149.97	369.198	0.545851
13517	0.110794	0.0937954	0.135331	0.0970893	2276.39	814.205	0.123063
13519	0.115122	0.109333	0.43137	0.143183	1881.05	1106.62	0.273246
13532	0.134926	0.125188	0.816386	0.0937795	4986.47	3265.89	0.475656
13540	0.157306	0.0821244	0.744245	0.0352872	4277.69	1691.22	0.450776
13550	0.259316	0.193823	0.860318	0.02826	2366.87	1218.81	0.559817
13559	0.126381	0.104508	0.960709	0.049985	525.435	617.116	0.543545
13564	0.106585	0.0994035	0.893852	0.0673186	4352.5	1323	0.500219
13566	0.230407	0.130179	0.401093	0.113032	1081.78	669.258	0.31575
13589	0.134137	0.108761	0.704593	0.0483963	6323.17	1884.67	0.419365
13608	0.0954775	0.0563069	0.990111	0.00172127	15696.4	23505.9	0.542794
13612	0.201517	0.182443	0.923048	0.0613788	1357.62	659.272	0.562282
13620	0.195253	0.114984	0.916597	0.0681698	2155.82	573.764	0.555925
13625	0.147543	0.0921588	0.153575	0.0982797	4575.48	2614.99	0.150559
13647	0.18736	0.129831	0.281922	0.0934513	2261.41	818.42	0.234641
13657	0.240819	0.280259	1	0	11654.9	4084.62	0.62041
13662	0.140996	0.098537	0.249271	0.067559	2597.3	677.147	0.195133
13663	0.11021	0.075648	0.903749	0.044466	1217.54	448.178	0.506979
13673	0.193844	0.134772	0.615652	0.0532561	4506.22	1936.2	0.404748
13678	0.104356	0.108597	0.945082	0.0120717	7365.42	3169.94	0.524719
13684	0.141329	0.0944324	0.264458	0.103291	1097.97	370.224	0.202894
13692	0.227311	0.102058	0.890902	0.0235047	3454.25	1351.84	0.559107
13696	0.117632	0.115981	0.922026	0.0679319	1690.7	1385.12	0.519829
13697	0.178171	0.107852	0.562886	0.0642489	1198.72	456.662	0.370529
13701	0.116815	0.111978	0.252827	0.0773365	2373.22	1742.13	0.184821
13704	0.108755	0.0631541	0.974351	0.0122556	28937.4	11357	0.541553
13705	0.0948948	0.133366	0.957085	0.00562258	6066.23	2922.6	0.52599
13726	0.263286	0.129608	0.209188	0.133446	3504.84	1306.37	0.236237
13740	0.166938	0.0908145	0.128381	0.0892719	7490.27	1942.78	0.14766
13748	0.148421	0.116872	0.834136	0.120704	3012.96	1186.88	0.491279
13751	0.170803	0.11147	0.759165	0.0725978	5819.41	1970.64	0.464984
13753	0.0962333	0.0758398	0.981972	0.0181034	4825.49	3248.11	0.539103
13766	0.139134	0.111131	0.413018	0.112197	1728.03	969.534	0.276076
13772	0.12724	0.0752628	0.395125	0.044304	5169.58	2043.21	0.261183
13777	0.14989	0.115647	0.723044	0.058328	11815.1	3134.99	0.436467
13778	0.220051	0.162673	0.65239	0.355684	772.606	1242.28	0.43622
13779	0.268284	0.152617	0.909415	0.0585811	514.241	500.329	0.58885
13782	0.22772	0.0908579	1	0	397.951	503.459	0.61386
13783	0.127136	0.102574	0.720203	0.0568214	3402.35	979.843	0.42367
13791	0.210166	0.12891	0.946697	0.0314979	892.941	385.102	0.578432
13793	0.303269	0.106336	0.989993	0.00813958	4339.91	1554.57	0.646631
13807	0.155629	0.153152	0.589493	0.124677			0.372561
13809	0.119339	0.0953977	0.934845	0.0374633	2989.18	1267.71	0.527092
13810	0.202269	0.0881688	0.734015	0.0544	3235.86	1292.38	0.468142
13841	0.155773	0.123466	0.211663	0.0427498	13648.7	3373.83	0.183718
13843	0.185057	0.158067	0.912969	0.0649376	6839.84	2947.67	0.549013
13849	0.200257	0.0932144	0.93932	0.0637002	2988.32	1107.26	0.569789
13858	0.171481	0.165678	0.790162	0.10103	1575.88	540.202	0.480822
13867	0.250805	0.132536	0.814822	0.119946	2956.09	792.64	0.532813
13875	0.140017	0.0890162	0.952609	0.0585171	4933.56	1592.13	0.546313
13887	0.128692	0.0858353	0.793043	0.0282756	2414.01	901.652	0.460868
13891	0.210958	0.133273	0.79782	0.0759615	4464.57	1280.75	0.504389
13892	0.111052	0.0952861	0.979526	0.0134995	907.896	528.023	0.545289
13894	0.136249	0.105713	0.566497	0.0808583	2963.14	1114.69	0.351373
13897	0.12945	0.0870826	0.757586	0.057763	5747.26	2937.53	0.443518
13912	0.11908	0.0704975	0.481439	0.0713709	6554.21	4270.03	0.30026
13916	0.142905	0.103309	0.778674	0.042973	2744.36	1469.37	0.460789
13920	0.142536	0.108575	0.371604	0.127198	5160.29	3061.63	0.25707
13924	0.16837	0.135724	0.466492	0.0629598	1839.88	433.873	0.317431
13933	0.131059	0.112144	0.653289	0.0823493	730.209	638.517	0.392174
13936	0.16837	0.135724	0.466492	0.0629598	1839.88	433.873	0.317431
13954	0.12932	0.14159	0.460954	0.12691			0.295137
13958	0.135391	0.0990072	0.970101	0.0143095	2689.7	1105.79	0.552746
13962	0.277706	0.172079	0.416756	0.0631293	4481.78	1308.35	0.347231
13964	0.207768	0.115217	0.73057	0.102546	943.464	552.859	0.469169
14003	0.177735	0.147891	0.419397	0.0255027	3694.55	1938.44	0.298566
14011	0.279184	0.135627	0.112535	0.0569263	7781.97	1844.28	0.19586
14022	0.467989	0.233114	0.463877	0.019004	5681.4	2241.94	0.465933
14031	0.164032	0.111753	0.98333	0.0153684	2053.41	735.498	0.573681
14036	0.177651	0.150529	0.786192	0.0858692	7206.34	3438.56	0.481921
14038	0.176573	0.114573	0.9387	0.0669612	2259.25	689.983	0.557637
14045	0.128022	0.107059	0.907205	0.0383555	1560.84	788.724	0.517614
14051	0.104325	0.0752639	0.831158	0.0766975	664.422	225.875	0.467741
14069	0.215066	0.140756	0.210688	0.0831886	5092.68	3052.45	0.212877
14096	0.178419	0.0889002	0.999125	0.000278161	11101.3	1702.1	0.588772
14097	0.113001	0.119931	0.258815	0.120472	4084.31	2552.75	0.185908
14146	0.199429	0.121403	0.484641	0.15302	1773.71	1046.59	0.342035
14150	0.139866	0.160968	0.301361	0.0665432	5078.51	3936.71	0.220613
14155	0.149098	0.0897804	0.840846	0.0292916	2876.55	1042.33	0.494972
14161	0.149123	0.105811	0.34132	0.11125	5321.16	2783.08	0.245222
14179	0.109064	0.0934629	0.969584	0.0113814	6123.84	3496.38	0.539324
14294	0.144914	0.0952716	1	0	973.514	288.992	0.572457
14346	0.12315	0.0708485	0.166802	0.0960657	1130.85	431.456	0.144976
14348	0.167222	0.112069	0.452099	0.0829165	614.303	308.792	0.309661
14432	0.210123	0.0631891	0.978252	0.0577724	6676.69	2408.39	0.594187
14446	0.170249	0.0995876	0.857523	0.0562634	540.845	269.055	0.513886
14477	0.143272	0.110555	0.839858	0.0691484	502.155	320.781	0.491565
14607	0.160354	0.0430214	0.99757	0.0015459	4622.26	2598.13	0.578962
14609	0.16343	0.121177	0.927242	0.0352166	1080.93	420.038	0.545336
14615	0.30957	0.209085	0.383032	0.121268	301.259	167.525	0.346301
14623	0.0725263	0.0328953	0.127776	0.0822289	9251.66	3950.25	0.100151
14632	0.15308	0.120186	0.966828	0.0284517	251.781	167.641	0.559954
14680	0.177706	0.0810879	0.91441	0.0403175	909.932	479.223	0.546058
14701	0.0941601	0.0505665	0.172228	0.0812958	4920.16	3228.78	0.133194
14704	0.153023	0.0737516	0.118553	0.090918	2448.71	1424.22	0.135788
14749	0.0825244	0.0462583	0.0949906	0.064637	8561.33	3770.91	0.0887575
14761	0.120538	0.0901521	0.204957	0.0867486	774.636	280.191	0.162748
14768	0.158748	0.0645276	0.991552	0.00603936	1355.73	343.802	0.57515
14792	0.136567	0.0771282	0.921124	0.0244985	2486.88	1101.74	0.528845
14825	0.224759	0.127963	0.987889	0.00778722	1296.63	399.94	0.606324
14965	0.162486	0.090541	0.770752	0.114697	627.114	278.419	0.466619
15049	0.113336	0.06482	0.877775	0.0482779	9894.44	5464.44	0.495556
15057	0.222963	0.177993	0.156631	0.143147	1438.95	1295.88	0.189797
15062	0.161489	0.120702	0.958528	0.0375291	951.303	403.075	0.560008
15081	0.167409	0.104329	0.774707	0.0887759	1086.4	676.707	0.471058
15138	0.203464	0.0924045	0.98176	0.00449674	2745.2	1296.97	0.592612
15174	0.134861	0.047981	0.967434	0.0141536	1357.15	498.401	0.551147
15181	0.160709	0.0834931	0.73754	0.0647321	2560.58	902.262	0.449124
15310	0.175697	0.0901832	0.0707772	0.0643809	723.692	454.891	0.123237
15446	0.182935	0.105804	0.936644	0.049629	649.649	237.385	0.559789
15545	0.175686	0.104892	0.861134	0.085522	886.104	385.899	0.51841
15661	0.176117	0.0942855	0.257053	0.117636	1698.55	777.869	0.216585
15662	0.372271	0.134598	0.406754	0.0632328	4492.47	1527.23	0.389512
15718	0.100709	0.0522187	0.487497	0.189635	283.883	177.932	0.294103
15725	0.178048	0.116354	0.935943	0.0351847	875.028	390.396	0.556996
15798	0.212177	0.1347	0.198288	0.03919	5520.36	2569.66	0.205233
15801	0.151975	0.103158	0.84598	0.152421	2904.6	668.432	0.498977
15817	0.190287	0.102173	0.337343	0.0919094	3584.02	1580.55	0.263815
15820	0.190502	0.0887571	0.205847	0.0272313	2704.7	1396.23	0.198175
15828	0.177668	0.07991	0.0877838	0.04992	12031.6	6387.11	0.132726
15833	0.212561	0.104998	0.181272	0.0737589	3982.49	1989.66	0.196917
15836	0.241742	0.082071	0.0379256	0.0459597	9238.2	3245.16	0.139834
15855	0.271949	0.116595	0.962314	0.0345362	1754.62	1207.11	0.617132
15866	0.147651	0.103188	0.091037	0.112042	2563.92	570.563	0.119344
15885	0.169208	0.0932466	0.153956	0.0679519	1804.2	534.515	0.161582
15894	0.139886	0.111951	0.44787	0.0411181	2978	1031.8	0.293878
15900	0.152684	0.0850431	0.295702	0.0828036	2044.86	949.438	0.224193
15904	0.170581	0.110045	0.083865	0.110113	2728.33	833.093	0.127223
15911	0.182661	0.0910121	0.654484	0.0670601	1265.43	499.186	0.418572
15950	0.169402	0.0633086	0.0672746	0.084108	2750.38	811.009	0.118338
15961	0.188915	0.112877	0.620578	0.103447	2750.38	811.009	0.404747
15968	0.135389	0.069899	0.861368	0.0702029	3474.65	1242.4	0.498378
15969	0.15398	0.151385	0.0819876	0.0871945	3351.87	1219.88	0.117984
15975	0.141288	0.101455	0.807927	0.0752569	1221.76	572.682	0.474607
15977	0.153358	0.0662895	0.0563489	0.0620747	1902.14	705.699	0.104854
15982	0.169682	0.152523	0.758998	0.141621	827.329	223.639	0.46434
15985	0.198956	0.103613	0.844369	0.0816212	1872.26	732.488	0.521663
15990	0.10653	0.0714217	0.148379	0.159905	963.471	637.904	0.127455
15991	0.279509	0.173521	0.163376	0.0691055	4444.21	2068.32	0.221442
15994	0.173146	0.240582	0.119382	0.0457237	2180.07	949.091	0.146264
16012	0.220461	0.0941804	0.096544	0.0967321	4311.4	1163.01	0.158502
16027	0.199985	0.112767	0.0913848	0.0686254	2250.89	1057.42	0.145685
16035	0.150981	0.0778795	0.212212	0.143498	2286.51	800.328	0.181596
16037	0.178232	0.0780018	0.111041	0.0780574	7107.03	2426.69	0.144636
16059	0.148578	0.0984423	0.0973108	0.109719	2396.12	545.413	0.122945
16061	0.238715	0.119819	0.142218	0.0645429	4805.85	2398.44	0.190467
16065	0.237734	0.0905436	0.119701	0.0542293	3296.28	2796.27	0.178718
16066	0.1563	0.125116	0.839605	0.0677765	7298.55	3818.21	0.497952
16072	0.181206	0.0988014	0.856995	0.0408314	1468.03	640.454	0.5191
16079	0.238745	0.156257	0.14048	0.0992995	1236.41	543.865	0.189612
16098	0.15647	0.10461	0.0864715	0.0654993	5565.75	1804.54	0.121471
16103	0.227054	0.130972	0.0867131	0.0940486	4092.32	1207.96	0.156884
16104	0.18613	0.112025	0.273135	0.117355	2195.23	700.714	0.229632
16107	0.234477	0.0980219	0.153228	0.057018	3294.43	1481.71	0.193852
16117	0.132697	0.0941201	0.648659	0.0986644	1004.82	418.952	0.390678
16118	0.140291	0.0956971	0.141994	0.118889	2356.61	766.836	0.141142
16119	0.182002	0.150383	0.0534502	0.0696462	2239.85	743.857	0.117726
16128	0.161184	0.102312	0.953478	0.02255	5393.77	3492.51	0.557331
16151	0.0954808	0.0728885	0.10187	0.0449561	2596.48	1046.55	0.0986756
16152	0.296533	0.167082	0.407723	0.0788586	2210.54	758.397	0.352128
16157	0.210796	0.101241	0.0987247	0.0489919	10589.2	5243.03	0.15476
16158	0.16684	0.11337	0.0639486	0.0761271	3804.18	1160.66	0.115394
16280	0.174026	0.093931	0.835715	0.0609139	776.234	278.02	0.504871
16456	0.189024	0.0899717	0.109439	0.128644	2487.23	698.832	0.149232
16489	0.277392	0.139688	0.142497	0.106129	906.289	670.579	0.209945
16753	0.181539	0.134549	0.163055	0.111527	1124.84	374.532	0.172297
16762	0.128914	0.0860124	0.394567	0.0781237	2459.28	935.159	0.26174
16766	0.168978	0.0987562	0.966665	0.0251298	2851.05	1972.72	0.567822
16816	0.242754	0.152666	0.0998146	0.0328787	1933.31	445.47	0.171284
16985	0.167531	0.0826438	0.98935	0.0222746	2471.81	757.794	0.57844
16986	0.147534	0.0782305	0.880718	0.0336552	3842	1060.54	0.514126
17576	0.233504	0.164267	0.282789	0.0572269	1020.63	323.545	0.258147
19858	0.192721	0.11617	0.628532	0.0809045	3440.66	1284.62	0.410626
Total	0.180555	0.131136	0.504654	0.353878	3363.92	4259.61
