# Supplementary material for: A multivariate statistical evaluation of actual use of electronic health record systems implementations in Kenya
Source: PLoS One. 2021 Sep 7;16(9):e0256799. doi: 10.1371/journal.pone.0256799 (PMC8423313; doi:10.1371/journal.pone.0256799)
Supplement: S6 Appendix — (XLSX) [file pone.0256799.s006.xlsx]

## Sheet: Weighted mean
S6 Appendix. Facilities performance using weighted means
Sno.	Facilities MFL code	Indicators		Weighted mean
		System users	Patient identifier
1	13793	0.303269	0.989993	0.646631
2	13657	0.240819	1	0.62041
3	15855	0.271949	0.962314	0.617132
4	13468	0.229097	1	0.614548
5	13782	0.22772	1	0.61386
6	14825	0.224759	0.987889	0.606324
7	11104	0.194662	0.998361	0.596512
8	14432	0.210123	0.978252	0.594187
9	15138	0.203464	0.98176	0.592612
10	13779	0.268284	0.909415	0.58885
11	14096	0.178419	0.999125	0.588772
12	14607	0.160354	0.99757	0.578962
13	16985	0.167531	0.98935	0.57844
14	13791	0.210166	0.946697	0.578432
15	10627	0.259088	0.892627	0.575857
16	14768	0.158748	0.991552	0.57515
17	14031	0.164032	0.98333	0.573681
18	14294	0.144914	1	0.572457
19	13849	0.200257	0.93932	0.569789
20	16766	0.168978	0.966665	0.567822
21	10686	0.22788	0.903597	0.565738
22	13612	0.201517	0.923048	0.562282
23	15062	0.161489	0.958528	0.560008
24	14632	0.15308	0.966828	0.559954
25	13550	0.259316	0.860318	0.559817
26	15446	0.182935	0.936644	0.559789
27	13692	0.227311	0.890902	0.559107
28	14038	0.176573	0.9387	0.557637
29	16128	0.161184	0.953478	0.557331
30	15725	0.178048	0.935943	0.556996
31	13620	0.195253	0.916597	0.555925
32	13958	0.135391	0.970101	0.552746
33	15174	0.134861	0.967434	0.551147
34	13843	0.185057	0.912969	0.549013
35	13875	0.140017	0.952609	0.546313
36	14680	0.177706	0.91441	0.546058
37	13514	0.229487	0.862216	0.545851
38	14609	0.16343	0.927242	0.545336
39	13892	0.111052	0.979526	0.545289
40	13559	0.126381	0.960709	0.543545
41	13608	0.0954775	0.990111	0.542794
42	13704	0.108755	0.974351	0.541553
43	14179	0.109064	0.969584	0.539324
44	13753	0.0962333	0.981972	0.539103
45	13867	0.250805	0.814822	0.532813
46	14792	0.136567	0.921124	0.528845
47	10445	0.286559	0.770084	0.528322
48	13809	0.119339	0.934845	0.527092
49	13705	0.0948948	0.957085	0.52599
50	13678	0.104356	0.945082	0.524719
51	15985	0.198956	0.844369	0.521663
52	13696	0.117632	0.922026	0.519829
53	16072	0.181206	0.856995	0.5191
54	15545	0.175686	0.861134	0.51841
55	14045	0.128022	0.907205	0.517614
56	16986	0.147534	0.880718	0.514126
57	14446	0.170249	0.857523	0.513886
58	13663	0.11021	0.903749	0.506979
59	16280	0.174026	0.835715	0.504871
60	13891	0.210958	0.79782	0.504389
61	13564	0.106585	0.893852	0.500219
62	15801	0.151975	0.84598	0.498977
63	15968	0.135389	0.861368	0.498378
64	16066	0.1563	0.839605	0.497952
65	15049	0.113336	0.877775	0.495556
66	14155	0.149098	0.840846	0.494972
67	14477	0.143272	0.839858	0.491565
68	13748	0.148421	0.834136	0.491279
69	14036	0.177651	0.786192	0.481921
70	13858	0.171481	0.790162	0.480822
71	13532	0.134926	0.816386	0.475656
72	15975	0.141288	0.807927	0.474607
73	15081	0.167409	0.774707	0.471058
74	13964	0.207768	0.73057	0.469169
75	13810	0.202269	0.734015	0.468142
76	14051	0.104325	0.831158	0.467741
77	14965	0.162486	0.770752	0.466619
78	14022	0.467989	0.463877	0.465933
79	13751	0.170803	0.759165	0.464984
80	15982	0.169682	0.758998	0.46434
81	13887	0.128692	0.793043	0.460868
82	13916	0.142905	0.778674	0.460789
83	13540	0.157306	0.744245	0.450776
84	15181	0.160709	0.73754	0.449124
85	13897	0.12945	0.757586	0.443518
86	13777	0.14989	0.723044	0.436467
87	13778	0.220051	0.65239	0.43622
88	13783	0.127136	0.720203	0.42367
89	13589	0.134137	0.704593	0.419365
90	15911	0.182661	0.654484	0.418572
91	10870	0.188596	0.634352	0.411474
92	19858	0.192721	0.628532	0.410626
93	13673	0.193844	0.615652	0.404748
94	15961	0.188915	0.620578	0.404747
95	10419	0.12611	0.679455	0.402783
96	13933	0.131059	0.653289	0.392174
97	16117	0.132697	0.648659	0.390678
98	15662	0.372271	0.406754	0.389512
99	13807	0.155629	0.589493	0.372561
100	13697	0.178171	0.562886	0.370529
101	13492	0.175668	0.544378	0.360023
102	16152	0.296533	0.407723	0.352128
103	13894	0.136249	0.566497	0.351373
104	10588	0.317762	0.379538	0.34865
105	13962	0.277706	0.416756	0.347231
106	10786	0.144563	0.549437	0.347
107	14615	0.30957	0.383032	0.346301
108	14146	0.199429	0.484641	0.342035
109	10357	0.166518	0.492272	0.329395
110	13924	0.16837	0.466492	0.317431
111	13936	0.16837	0.466492	0.317431
112	10438	0.160391	0.47131	0.31585
113	13566	0.230407	0.401093	0.31575
114	14348	0.167222	0.452099	0.309661
115	13912	0.11908	0.481439	0.30026
116	14003	0.177735	0.419397	0.298566
117	13954	0.12932	0.460954	0.295137
118	15718	0.100709	0.487497	0.294103
119	15894	0.139886	0.44787	0.293878
120	10674	0.266875	0.299578	0.283227
121	13766	0.139134	0.413018	0.276076
122	13519	0.115122	0.43137	0.273246
123	15817	0.190287	0.337343	0.263815
124	16762	0.128914	0.394567	0.26174
125	13772	0.12724	0.395125	0.261183
126	17576	0.233504	0.282789	0.258147
127	13920	0.142536	0.371604	0.25707
128	10349	0.202458	0.305862	0.25416
129	14161	0.149123	0.34132	0.245222
130	13726	0.263286	0.209188	0.236237
131	13647	0.18736	0.281922	0.234641
132	10049	0.364111	0.101545	0.232828
133	16104	0.18613	0.273135	0.229632
134	10465	0.266142	0.189677	0.22791
135	15900	0.152684	0.295702	0.224193
136	15991	0.279509	0.163376	0.221442
137	14150	0.139866	0.301361	0.220613
138	10829	0.144445	0.291447	0.217946
139	15661	0.176117	0.257053	0.216585
140	10545	0.30153	0.124486	0.213008
141	14069	0.215066	0.210688	0.212877
142	16489	0.277392	0.142497	0.209945
143	15798	0.212177	0.198288	0.205233
144	13684	0.141329	0.264458	0.202894
145	15820	0.190502	0.205847	0.198175
146	11141	0.127175	0.268713	0.197944
147	10700	0.290908	0.103306	0.197107
148	15833	0.212561	0.181272	0.196917
149	14011	0.279184	0.112535	0.19586
150	13662	0.140996	0.249271	0.195133
151	16107	0.234477	0.153228	0.193852
152	10765	0.302747	0.0787143	0.190731
153	16061	0.238715	0.142218	0.190467
154	15057	0.222963	0.156631	0.189797
155	16079	0.238745	0.14048	0.189612
156	14097	0.113001	0.258815	0.185908
157	13701	0.116815	0.252827	0.184821
158	13841	0.155773	0.211663	0.183718
159	16035	0.150981	0.212212	0.181596
160	16065	0.237734	0.119701	0.178718
161	16753	0.181539	0.163055	0.172297
162	10905	0.24925	0.0945212	0.171886
163	16816	0.242754	0.0998146	0.171284
164	10530	0.19794	0.142078	0.170009
165	10263	0.209904	0.123148	0.166526
166	14761	0.120538	0.204957	0.162748
167	15885	0.169208	0.153956	0.161582
168	10459	0.135074	0.187406	0.16124
169	10738	0.187828	0.129452	0.15864
170	16012	0.220461	0.096544	0.158502
171	10732	0.251919	0.062012	0.156966
172	16103	0.227054	0.0867131	0.156884
173	10655	0.233976	0.0761921	0.155084
174	16157	0.210796	0.0987247	0.15476
175	10809	0.150384	0.154476	0.15243
176	13625	0.147543	0.153575	0.150559
177	10044	0.189332	0.110948	0.15014
178	10698	0.179749	0.120502	0.150125
179	16456	0.189024	0.109439	0.149232
180	13740	0.166938	0.128381	0.14766
181	15994	0.173146	0.119382	0.146264
182	16027	0.199985	0.0913848	0.145685
183	10831	0.191608	0.0997361	0.145672
184	14346	0.12315	0.166802	0.144976
185	16037	0.178232	0.111041	0.144636
186	10582	0.17593	0.10792	0.141925
187	16118	0.140291	0.141994	0.141142
188	10388	0.175239	0.105712	0.140475
189	15836	0.241742	0.0379256	0.139834
190	10774	0.161543	0.113603	0.137573
191	11173	0.199738	0.073228	0.136483
192	14704	0.153023	0.118553	0.135788
193	14701	0.0941601	0.172228	0.133194
194	15828	0.177668	0.0877838	0.132726
195	10750	0.199628	0.0620993	0.130864
196	15990	0.10653	0.148379	0.127455
197	15904	0.170581	0.083865	0.127223
198	10256	0.168442	0.0851796	0.126811
199	10234	0.166519	0.0814758	0.123997
200	15310	0.175697	0.0707772	0.123237
201	13517	0.110794	0.135331	0.123063
202	16059	0.148578	0.0973108	0.122945
203	16098	0.15647	0.0864715	0.121471
204	15866	0.147651	0.091037	0.119344
205	15950	0.169402	0.0672746	0.118338
206	15969	0.15398	0.0819876	0.117984
207	16119	0.182002	0.0534502	0.117726
208	16158	0.16684	0.0639486	0.115394
209	15977	0.153358	0.0563489	0.104854
210	14623	0.0725263	0.127776	0.100151
211	16151	0.0954808	0.10187	0.0986756
212	10019	0.147646	0.034865	0.0912556
213	14749	0.0825244	0.0949906	0.0887575
	Total	0.180555	0.504654	0.342605
	Key:
		Best performing
		Moderate performance
		Worst performing
