# Supplementary material for: A multivariate statistical evaluation of actual use of electronic health record systems implementations in Kenya
Source: PLoS One. 2021 Sep 7;16(9):e0256799. doi: 10.1371/journal.pone.0256799 (PMC8423313; doi:10.1371/journal.pone.0256799)
Supplement: S7 Appendix — (XLSX) [file pone.0256799.s007.xlsx]

## Sheet: Consodidated data
Sno.	MFLCode	Implementation Date	Year	Month	System users			Clinical Observations count	Variable completeness	Data Exchange			Standardized terminologies			Patient Identififation			Automatic Reports			Reporting Rate						Report Timelines						Report completeness
					No. of Active users	Total no. of users	%		%	No. of systems exchanged data	Total No. expected	%	Mapped concepts	Total no. concepts	% mapping	No. of conformed PIDs	Total No. on Care	% Conformed	No.ofreport_requests	Total Exptectd	%	HTS	PMTCT	C&T	VMC	Prep	Methadone	HTS	PMTCT	C&T	VMC	Prep	Methadone	HTS	PMTCT	C&T	Ownership
1	15798	2013-10-23	2012	1																																	MoH
	15798	2013-10-23	2012	2
	15798	2013-10-23	2012	3
	15798	2013-10-23	2012	4
	15798	2013-10-23	2012	5
	15798	2013-10-23	2012	6
	15798	2013-10-23	2012	7
	15798	2013-10-23	2012	8
	15798	2013-10-23	2012	9
	15798	2013-10-23	2012	10
	15798	2013-10-23	2012	11
	15798	2013-10-23	2012	12
	15798	2013-10-23	2013	1
	15798	2013-10-23	2013	2
	15798	2013-10-23	2013	3
	15798	2013-10-23	2013	4
	15798	2013-10-23	2013	5
	15798	2013-10-23	2013	6
	15798	2013-10-23	2013	7
	15798	2013-10-23	2013	8
	15798	2013-10-23	2013	9
	15798	2013-10-23	2013	10	3	4	75.00%	5698		Absent		0	52098	53353	97.6	158	788	0.200508	Present
	15798	2013-10-23	2013	11	2	4	50.00%	5340		0		0	52098	53353	97.6	168	794	0.211587
	15798	2013-10-23	2013	12	1	4	25.00%	3123		0		0	52098	53353	97.6	159	773	0.205692
	15798	2013-10-23	2014	1	2	5	40.00%	4566		0		0	52098	53353	97.6	155	764	0.20288
	15798	2013-10-23	2014	2	5	12	41.67%	5593		0		0	52098	53353	97.6	162	787	0.205845
	15798	2013-10-23	2014	3	4	12	33.33%	6518		0		0	52098	53353	97.6	161	799	0.201502
	15798	2013-10-23	2014	4	4	12	33.33%	15034		0		0	52098	53353	97.6	145	760	0.190789
	15798	2013-10-23	2014	5	5	12	41.67%	5260		0		0	52098	53353	97.6	127	721	0.176144
	15798	2013-10-23	2014	6	3	12	25.00%	10596		0		0	52098	53353	97.6	121	732	0.165301
	15798	2013-10-23	2014	7	4	14	28.57%	7682		0		0	52098	53353	97.6	116	726	0.15978
	15798	2013-10-23	2014	8	3	14	21.43%	8211		0		0	52098	53353	97.6	120	734	0.163488
	15798	2013-10-23	2014	9	2	14	14.29%	5988		0		0	52098	53353	97.6	112	696	0.16092
	15798	2013-10-23	2014	10	4	14	28.57%	6058		0		0	52098	53353	97.6	105	677	0.155096
	15798	2013-10-23	2014	11	1	14	7.14%	3591		0		0	52098	53353	97.6	102	676	0.150888
	15798	2013-10-23	2014	12	3	14	21.43%	3400		0		0	52098	53353	97.6	97	648	0.149691
	15798	2013-10-23	2015	1	5	14	35.71%	5592		0		0	52098	53353	97.6	107	681	0.157122
	15798	2013-10-23	2015	2	1	16	6.25%	2878		0		0	52098	53353	97.6	108	685	0.157664
	15798	2013-10-23	2015	3	1	16	6.25%	3210		0		0	52098	53353	97.6	107	694	0.154179
	15798	2013-10-23	2015	4	1	16	6.25%	4949		0		0	52098	53353	97.6	101	646	0.156347
	15798	2013-10-23	2015	5	1	16	6.25%	3112		0		0	52098	53353	97.6	102	658	0.155015
	15798	2013-10-23	2015	6	1	16	6.25%	4280		0		0	52098	53353	97.6	108	676	0.159763
	15798	2013-10-23	2015	7	2	16	12.50%	7037		0		0	52098	53353	97.6	137	771	0.177691
	15798	2013-10-23	2015	8	2	16	12.50%	5176		0		0	52098	53353	97.6	148	811	0.182491
	15798	2013-10-23	2015	9	4	16	25.00%	5860		0		0	52098	53353	97.6	151	826	0.182809
	15798	2013-10-23	2015	10	5	8	62.50%	6157		0		0	52098	53353	97.6	147	795	0.184906
	15798	2013-10-23	2015	11	2	11	18.18%	5024		0		0	52098	53353	97.6	135	769	0.175553
	15798	2013-10-23	2015	12	4	11	36.36%	6361		0		0	52098	53353	97.6	142	827	0.171705
	15798	2013-10-23	2016	1	4	11	36.36%	10067		0		0	52098	53353	97.6	154	866	0.177829
	15798	2013-10-23	2016	2	3	11	27.27%	6007		0		0	52098	53353	97.6	150	865	0.17341
	15798	2013-10-23	2016	3	1	11	9.09%	4859		0		0	52098	53353	97.6	139	808	0.17203
	15798	2013-10-23	2016	4	1	11	9.09%	6417		0		0	52098	53353	97.6	124	760	0.163158
	15798	2013-10-23	2016	5	2	11	18.18%	5301		0		0	52098	53353	97.6	119	742	0.160377
	15798	2013-10-23	2016	6	7	15	46.67%	6442		0		0	52098	53353	97.6	129	790	0.163291
	15798	2013-10-23	2016	7	6	16	37.50%	10281		0		0	52098	53353	97.6	139	838	0.165871
	15798	2013-10-23	2016	8	4	16	25.00%	5846		0		0	52098	53353	97.6	121	739	0.163735
	15798	2013-10-23	2016	9	2	16	12.50%	4244		0		0	52098	53353	97.6	113	664	0.170181
	15798	2013-10-23	2016	10	1	16	6.25%	2927		0		0	52098	53353	97.6	82	504	0.162698
	15798	2013-10-23	2016	11	0	0	0	654		0		0	52098	53353	97.6	53	289	0.183391
	15798	2013-10-23	2016	12	2	16	12.50%	396		0		0	52098	53353	97.6	32	167	0.191617
	15798	2013-10-23	2017	1	2	16	12.50%	2915		0		0	52098	53353	97.6	59	322	0.18323
	15798	2013-10-23	2017	2	3	16	18.75%	1740		0		0	52098	53353	97.6	63	359	0.175487
	15798	2013-10-23	2017	3	5	16	31.25%	3598		0		0	52098	53353	97.6	85	506	0.167984
	15798	2013-10-23	2017	4	4	16	25.00%	4894		0		0	52098	53353	97.6	112	653	0.171516
	15798	2013-10-23	2017	5	2	17	11.76%	4401		0		0	52098	53353	97.6	123	727	0.169188
	15798	2013-10-23	2017	6	3	17	17.65%	4326		0		0	52098	53353	97.6	133	764	0.174084
	15798	2013-10-23	2017	7	3	15	20.00%	6278		0		0	52098	53353	97.6	143	810	0.176543
	15798	2013-10-23	2017	8	2	15	13.33%	773		0		0	52098	53353	97.6	137	788	0.173858
	15798	2013-10-23	2017	9	4	20	20.00%	5142		0		0	52098	53353	97.6	141	798	0.176692
	15798	2013-10-23	2017	10	3	20	15.00%	4515		0		0	52098	53353	97.6	139	757	0.18362
	15798	2013-10-23	2017	11	4	20	20.00%	4536		0		0	52098	53353	97.6	159	791	0.201011
	15798	2013-10-23	2017	12	2	20	10.00%	3703		0		0	52098	53353	97.6	167	823	0.202916
	15798	2013-10-23	2018	1	5	20	25.00%	5329		0		0	52098	53353	97.6	163	815	0.2
	15798	2013-10-23	2018	2	3	20	15.00%	5024		0		0	52098	53353	97.6	187	874	0.213959
	15798	2013-10-23	2018	3	5	20	25.00%	5569		0		0	52098	53353	97.6	197	887	0.222097
	15798	2013-10-23	2018	4	3	20	15.00%	8332		0		0	52098	53353	97.6	220	953	0.23085
	15798	2013-10-23	2018	5	4	20	20.00%	6453		0		0	52098	53353	97.6	230	981	0.234455
	15798	2013-10-23	2018	6	3	20	15.00%	6322		0		0	52098	53353	97.6	235	974	0.241273
	15798	2013-10-23	2018	7	4	20	20.00%	4698		0		0	52098	53353	97.6	237	977	0.242579
	15798	2013-10-23	2018	8	2	21	9.52%	4993		0		0	52098	53353	97.6	238	979	0.243105
	15798	2013-10-23	2018	9	4	24	16.67%	6917		0		0	52098	53353	97.6	232	967	0.239917
	15798	2013-10-23	2018	10	5	24	20.83%	6105		0		0	52098	53353	97.6	223	943	0.236479
	15798	2013-10-23	2018	11	4	24	16.67%	6757		0		0	52098	53353	97.6	221	944	0.23411
	15798	2013-10-23	2018	12	5	24	20.83%	5921		0		0	52098	53353	97.6	227	947	0.239704
	15798	2013-10-23	2019	1	3	24	12.50%	7294		0		0	52098	53353	97.6	235	935	0.251337
	15798	2013-10-23	2019	2	3	24	12.50%	9217		0		0	52098	53353	97.6	215	855	0.251462
	15798	2013-10-23	2019	3	5	24	20.83%	12275		0		0	52098	53353	97.6	216	860	0.251163
	15798	2013-10-23	2019	4	3	24	12.50%	10566		0		0	52098	53353	97.6	198	797	0.248432
	15798	2013-10-23	2019	5	2	24	8.33%	7546		0		0	52098	53353	97.6	189	717	0.263598
	15798	2013-10-23	2019	6	1	24	4.17%	5373		0		0	52098	53353	97.6	139	518	0.26834
	15798	2013-10-23	2019	7	5	25	20.00%	6514		0		0	52098	53353	97.6	134	492	0.272358
	15798	2013-10-23	2019	8	2	25	8.00%	2835		0		0	52098	53353	97.6	133	439	0.302961
	15798	2013-10-23	2019	9	3	25	12.00%	7469		0		0	52098	53353	97.6	211	689	0.306241
	15798	2013-10-23	2019	10				3484		0		0	52098	53353	97.6	135	505	0.267327
	15798	2013-10-23	2019	11				1023		0		0	52098	53353	97.6	116	471	0.246285
	15798	2013-10-23	2019	12				1455		0		0	52098	53353	97.6	123	503	0.244533
2	16066	2013-09-16	2012	1																																	MoH
	16066	2013-09-16	2012	2
	16066	2013-09-16	2012	3
	16066	2013-09-16	2012	4
	16066	2013-09-16	2012	5
	16066	2013-09-16	2012	6
	16066	2013-09-16	2012	7
	16066	2013-09-16	2012	8
	16066	2013-09-16	2012	9
	16066	2013-09-16	2012	10
	16066	2013-09-16	2012	11
	16066	2013-09-16	2012	12
	16066	2013-09-16	2013	1
	16066	2013-09-16	2013	2
	16066	2013-09-16	2013	3
	16066	2013-09-16	2013	4
	16066	2013-09-16	2013	5
	16066	2013-09-16	2013	6
	16066	2013-09-16	2013	7									52098	53353	97.6
	16066	2013-09-16	2013	8									52098	53353	97.6
	16066	2013-09-16	2013	9	2	3	0.666667	3843	100	Absent			52098	53353	97.6	764	1046	0.730402	Present
	16066	2013-09-16	2013	10	3	8	0.375	6467	100				52098	53353	97.6	667	902	0.739468
	16066	2013-09-16	2013	11	1	8	0.125	3541	100				52098	53353	97.6	546	728	0.75
	16066	2013-09-16	2013	12				2220	100				52098	53353	97.6	449	594	0.755892
	16066	2013-09-16	2014	1	3	7	0.428571	10032	100				52098	53353	97.6	582	784	0.742347
	16066	2013-09-16	2014	2	1	7	0.142857	6684	100				52098	53353	97.6	656	868	0.75576
	16066	2013-09-16	2014	3	7	14	0.5	16918	100				52098	53353	97.6	756	1005	0.752239
	16066	2013-09-16	2014	4	5	15	0.333333	23687	100				52098	53353	97.6	787	1024	0.768555
	16066	2013-09-16	2014	5	4	15	0.266667	12159	100				52098	53353	97.6	769	1012	0.759881
	16066	2013-09-16	2014	6	5	15	0.333333	9293	100				52098	53353	97.6	732	978	0.748466
	16066	2013-09-16	2014	7	3	15	0.2	9538	100				52098	53353	97.6	742	993	0.747231
	16066	2013-09-16	2014	8	3	15	0.2	10938	100				52098	53353	97.6	807	1066	0.757036
	16066	2013-09-16	2014	9	5	11	0.454545	10420	100				52098	53353	97.6	847	1118	0.757603
	16066	2013-09-16	2014	10	2	12	0.166667	10426	100				52098	53353	97.6	860	1136	0.757042
	16066	2013-09-16	2014	11	4	12	0.333333	10016	100				52098	53353	97.6	859	1122	0.765597
	16066	2013-09-16	2014	12	3	12	0.25	6202	100				52098	53353	97.6	856	1105	0.774661
	16066	2013-09-16	2015	1	2	12	0.166667	8682	100				52098	53353	97.6	876	1120	0.782143
	16066	2013-09-16	2015	2	4	14	0.285714	7108	100				52098	53353	97.6	906	1159	0.781708
	16066	2013-09-16	2015	3	3	14	0.214286	5962	100				52098	53353	97.6	920	1186	0.775717
	16066	2013-09-16	2015	4	2	14	0.142857	9684	100				52098	53353	97.6	911	1169	0.779299
	16066	2013-09-16	2015	5	2	14	0.142857	9423	100				52098	53353	97.6	914	1171	0.780529
	16066	2013-09-16	2015	6	3	14	0.214286	9368	100				52098	53353	97.6	886	1146	0.773124
	16066	2013-09-16	2015	7	3	14	0.214286	9076	100				52098	53353	97.6	866	1106	0.783002
	16066	2013-09-16	2015	8	3	14	0.214286	8300	100				52098	53353	97.6	922	1172	0.786689
	16066	2013-09-16	2015	9	3	14	0.214286	7165	100				52098	53353	97.6	906	1140	0.794737
	16066	2013-09-16	2015	10	5	18	0.277778	8402	100				52098	53353	97.6	876	1098	0.797814
	16066	2013-09-16	2015	11	7	23	0.304348	7165	100				52098	53353	97.6	838	1042	0.804223
	16066	2013-09-16	2015	12	5	23	0.217391	5198	100				52098	53353	97.6	841	1047	0.803247
	16066	2013-09-16	2016	1	7	24	0.291667	6751	100				52098	53353	97.6	845	1050	0.804762
	16066	2013-09-16	2016	2	5	25	0.2	5965	100				52098	53353	97.6	895	1106	0.809222
	16066	2013-09-16	2016	3	4	28	0.142857	4679	100				52098	53353	97.6	886	1093	0.810613
	16066	2013-09-16	2016	4	4	29	0.137931	6102	100				52098	53353	97.6	832	1013	0.821323
	16066	2013-09-16	2016	5	4	31	0.129032	6711	100				52098	53353	97.6	858	1055	0.81327
	16066	2013-09-16	2016	6	5	33	0.151515	6220	100				52098	53353	97.6	884	1092	0.809524
	16066	2013-09-16	2016	7	3	33	0.0909091	7059	100				52098	53353	97.6	910	1121	0.811775
	16066	2013-09-16	2016	8	3	33	0.0909091	7062	100				52098	53353	97.6	892	1096	0.813869
	16066	2013-09-16	2016	9	4	36	0.111111	5846	100				52098	53353	97.6	858	1051	0.816365
	16066	2013-09-16	2016	10	5	36	0.138889	6330	100				52098	53353	97.6	871	1060	0.821698
	16066	2013-09-16	2016	11	2	36	0.0555556	6618	100				52098	53353	97.6	847	1013	0.83613
	16066	2013-09-16	2016	12	3	36	0.0833333	3373	100				52098	53353	97.6	754	886	0.851016
	16066	2013-09-16	2017	1	4	37	0.108108	4218	100				52098	53353	97.6	706	823	0.857837
	16066	2013-09-16	2017	2	3	37	0.0810811	5735	100				52098	53353	97.6	756	885	0.854237
	16066	2013-09-16	2017	3	4	37	0.108108	6390	100				52098	53353	97.6	749	864	0.866898
	16066	2013-09-16	2017	4	4	39	0.102564	4425	100				52098	53353	97.6	523	613	0.853181
	16066	2013-09-16	2017	5	5	39	0.128205	6112	100				52098	53353	97.6	582	686	0.848397
	16066	2013-09-16	2017	6	3	41	0.0731707	5668	100				52098	53353	97.6	587	689	0.851959
	16066	2013-09-16	2017	7	3	41	0.0731707	3620	100				52098	53353	97.6	502	571	0.879159
	16066	2013-09-16	2017	8	3	41	0.0731707	761	100				52098	53353	97.6	419	482	0.869295
	16066	2013-09-16	2017	9	1	41	0.0243902	1134	100				52098	53353	97.6	290	324	0.895062
	16066	2013-09-16	2017	10	4	44	0.0909091	2433	100				52098	53353	97.6	330	371	0.889488
	16066	2013-09-16	2017	11	4	46	0.0869565	2396	100				52098	53353	97.6	349	398	0.876884
	16066	2013-09-16	2017	12	3	46	0.0652174	941	100				52098	53353	97.6	275	316	0.870253
	16066	2013-09-16	2018	1	3	47	0.0638298	4649	100				52098	53353	97.6	478	530	0.901887
	16066	2013-09-16	2018	2	2	47	0.0425532	6818	100				52098	53353	97.6	726	816	0.889706
	16066	2013-09-16	2018	3	2	48	0.0416667	6650	100				52098	53353	97.6	868	980	0.885714
	16066	2013-09-16	2018	4	5	54	0.0925926	10085	100				52098	53353	97.6	1019	1152	0.884549
	16066	2013-09-16	2018	5	4	55	0.0727273	9200	100				52098	53353	97.6	1160	1352	0.857988
	16066	2013-09-16	2018	6	3	55	0.0545455	8307	100				52098	53353	97.6	1171	1350	0.867407
	16066	2013-09-16	2018	7	5	57	0.0877193	9577	100				52098	53353	97.6	1126	1278	0.881064				100	100	100	100				100	100	100
	16066	2013-09-16	2018	8	2	57	0.0350877	10064	100				52098	53353	97.6	1101	1205	0.913693				100	100	100	100	100		100	100	100	100	100
	16066	2013-09-16	2018	9	3	58	0.0517241	7711	100				52098	53353	97.6	1123	1210	0.928099				100	100	100	100	100		100	100	100	100	100
	16066	2013-09-16	2018	10	3	59	0.0508475	8683	100				52098	53353	97.6	1147	1233	0.930251				100	100	100	100	100		100	100	100	100	100
	16066	2013-09-16	2018	11	7	59	0.118644	9996	100				52098	53353	97.6	1123	1203	0.9335				100	100	100	100	100		100	100	100	100	100
	16066	2013-09-16	2018	12	4	59	0.0677966	7567	100				52098	53353	97.6	1129	1206	0.936153				100	100	100	100	100		100	100	100	100	100
	16066	2013-09-16	2019	1	3	59	0.0508475	10818	100				52098	53353	97.6	1134	1211	0.936416				100	100	100	100	100	100	100	100	100	100
	16066	2013-09-16	2019	2	3	59	0.0508475	11902	100				52098	53353	97.6	1108	1184	0.935811				100	100	100	100	100	100	100	100	100	100
	16066	2013-09-16	2019	3	3	59	0.0508475	11963	100				52098	53353	97.6	1126	1208	0.932119				100	100	100	100	100	100	100	100	100	100
	16066	2013-09-16	2019	4	3	60	0.05	13496	100				52098	53353	97.6	1151	1230	0.935772				100	100	100	100	100	100	100	100	100	100
	16066	2013-09-16	2019	5	3	60	0.05	13488	100				52098	53353	97.6	1161	1241	0.935536				100	100	100	100	100	100	100	100	100	100
	16066	2013-09-16	2019	6	3	60	0.05	12177	100				52098	53353	97.6	1160	1240	0.935484				100	100	100		100	100	100	100	100
	16066	2013-09-16	2019	7	5	61	0.0819672	5022	100				52098	53353	97.6	756	809	0.934487				100	100	100		100	100	100	100	100
	16066	2013-09-16	2019	8				1023	100				52098	53353	97.6	459	489	0.93865				100	100	100	100	100	100	100	100	100
	16066	2013-09-16	2019	9				1494	100				52098	53353	97.6	451	482	0.935685				100	100	100	100	100	100	100	100	100
	16066	2013-09-16	2019	10				1578	100				52098	53353	97.6	480	510	0.941176				100	100	100	100	100	100	100	100	100	100
	16066	2013-09-16	2019	11	2	61	0.0327869	4326	100				52098	53353	97.6	673	709	0.949224				100	100	100	100	100	100	100	100	100	100
	16066	2013-09-16	2019	12	2	61	0.0327869	3630	100				52098	53353	97.6	831	872	0.952982				100	100	100	100	100	100	100	100	100	100
3	10831	2014-06-10	2012	1																																	MoH
	10831	2014-06-10	2012	2
	10831	2014-06-10	2012	3
	10831	2014-06-10	2012	4
	10831	2014-06-10	2012	5
	10831	2014-06-10	2012	6
	10831	2014-06-10	2012	7
	10831	2014-06-10	2012	8
	10831	2014-06-10	2012	9
	10831	2014-06-10	2012	10
	10831	2014-06-10	2012	11
	10831	2014-06-10	2012	12
	10831	2014-06-10	2013	1
	10831	2014-06-10	2013	2
	10831	2014-06-10	2013	3
	10831	2014-06-10	2013	4
	10831	2014-06-10	2013	5
	10831	2014-06-10	2013	6
	10831	2014-06-10	2013	7
	10831	2014-06-10	2013	8
	10831	2014-06-10	2013	9
	10831	2014-06-10	2013	10
	10831	2014-06-10	2013	11
	10831	2014-06-10	2013	12
	10831	2014-06-10	2014	1
	10831	2014-06-10	2014	2
	10831	2014-06-10	2014	3
	10831	2014-06-10	2014	4
	10831	2014-06-10	2014	5	1	2	50
	10831	2014-06-10	2014	6	1	3	33.3333	1116		Absent									Present
	10831	2014-06-10	2014	7	2	5	40	1015								1	82	0.0121951				0	0	0		0		0	0	0		0
	10831	2014-06-10	2014	8	4	6	66.6667	2689								1	83	0.0120482				0	0	0		0		0	0	0		0
	10831	2014-06-10	2014	9	2	6	33.3333	1126								1	86	0.0116279				0	0	0		0		0	0	0		0
	10831	2014-06-10	2014	10	3	8	37.5	1209								1	89	0.011236				0	0	0		0		0	0	0		0
	10831	2014-06-10	2014	11	2	8	25	1427								1	88	0.0113636				0	0	0		0		0	0	0		0
	10831	2014-06-10	2014	12	1	8	12.5	599								1	90	0.0111111				0	0	0		0		0	0	0		0
	10831	2014-06-10	2015	1	1	8	12.5	947								1	95	0.0105263				0	0	0		0		0	0	0		0
	10831	2014-06-10	2015	2	5	10	50	562								1	96	0.0104167				0	0	0		0		0	0	0		0
	10831	2014-06-10	2015	3	6	11	54.5455	1047								1	100	0.01				0	0	0		0		0	0	0		0
	10831	2014-06-10	2015	4	3	11	27.2727	1063								1	103	0.00970874				0	0	0		0		0	0	0		0
	10831	2014-06-10	2015	5	1	11	9.09091	1455								1	107	0.00934579				0	0	0		0		0	0	0		0
	10831	2014-06-10	2015	6	1	11	9.09091	839								1	106	0.00943396				0	0	0		0		0	0	0		0
	10831	2014-06-10	2015	7	4	11	36.3636	791								1	106	0.00943396				0	0	0		0		0	0	0		0
	10831	2014-06-10	2015	8	1	11	9.09091	1267								1	104	0.00961538				0	0	0		0		0	0	0		0
	10831	2014-06-10	2015	9	1	11	9.09091	771								1	102	0.00980392				0	0	0		0		0	0	0		0
	10831	2014-06-10	2015	10	2	11	18.1818	1073								1	103	0.00970874				0	0	0		0		0	0	0		0
	10831	2014-06-10	2015	11	1	11	9.09091	695								1	103	0.00970874				0	0	0		0		0	0	0		0
	10831	2014-06-10	2015	12	1	11	9.09091	806								1	104	0.00961538				0	0	0		0		0	0	0		0
	10831	2014-06-10	2016	1	1	11	9.09091	1063								1	103	0.00970874				0	0	0		0		0	0	0		0
	10831	2014-06-10	2016	2	2	11	18.1818	539								1	101	0.00990099				0	0	0		0		0	0	0		0
	10831	2014-06-10	2016	3	3	13	23.0769	872								1	105	0.00952381				0	0	0		0		0	0	0		0
	10831	2014-06-10	2016	4	6	14	42.8571	966								1	98	0.0102041				0	0	0		0		0	0	0		0
	10831	2014-06-10	2016	5	4	14	28.5714	768								1	98	0.0102041				0	0	0		0		0	0	0		0
	10831	2014-06-10	2016	6	3	14	21.4286	904								1	99	0.010101				0	0	0		0		0	0	0		0
	10831	2014-06-10	2016	7	3	14	21.4286	1338								1	100	0.01				0	0	0		0		0	0	0		0
	10831	2014-06-10	2016	8	3	14	21.4286	1098								1	103	0.00970874				0	0	0		0		0	0	0		0
	10831	2014-06-10	2016	9	2	14	14.2857	840								1	104	0.00961538				0	0	0		0		0	0	0		0
	10831	2014-06-10	2016	10	3	15	20	1302								1	95	0.0105263				0	0	0		0		0	0	0		0
	10831	2014-06-10	2016	11	4	15	26.6667	959								1	100	0.01				0	0	0		0		0	0	0		0
	10831	2014-06-10	2016	12	3	15	20	688								1	98	0.0102041				0	0	0		0		0	0	0		0
	10831	2014-06-10	2017	1	2	15	13.3333	592								1	104	0.00961538				0	0	0		0		0	0	0		0
	10831	2014-06-10	2017	2	4	15	26.6667	845								1	112	0.00892857				0	0	0		0		0	0	0		0
	10831	2014-06-10	2017	3	3	15	20	646								1	107	0.00934579				0	0	0		0		0	0	0		0
	10831	2014-06-10	2017	4	3	15	20	692								1	113	0.00884956				0	0	0		0		0	0	0		0
	10831	2014-06-10	2017	5	2	16	12.5	668								1	102	0.00980392				0	0	0		0		0	0	0		0
	10831	2014-06-10	2017	6	3	16	18.75	1187								1	112	0.00892857				0	0	0		0		0	0	0		0
	10831	2014-06-10	2017	7	2	16	12.5	934								1	113	0.00884956				0	0	0		0		0	0	0		0
	10831	2014-06-10	2017	8	3	17	17.6471	873								1	111	0.00900901				0	0	0		0		0	0	0		0
	10831	2014-06-10	2017	9	3	17	17.6471	1415								2	107	0.0186916				0	0	0		0		0	0	0		0
	10831	2014-06-10	2017	10	2	17	11.7647	303								2	93	0.0215054				0	0	0		0		0	0	0		0
	10831	2014-06-10	2017	11	3	17	17.6471	972								7	112	0.0625				0	0	0		0		0	0	0		0
	10831	2014-06-10	2017	12	1	17	5.88235	914								5	108	0.0462963				0	0	0		0		0	0	0		0
	10831	2014-06-10	2018	1	3	19	15.7895	625								10	121	0.0826446				100	100	100		100		100	100	100		100
	10831	2014-06-10	2018	2	2	19	10.5263	325								10	119	0.0840336				100	100	100		100		100	100	100		100
	10831	2014-06-10	2018	3	3	19	15.7895	504								12	120	0.1				100	100	100		100		100	100	100		100
	10831	2014-06-10	2018	4	2	19	10.5263	680								16	121	0.132231				100	100	100		100		100	100	100		100
	10831	2014-06-10	2018	5	4	19	21.0526	965								19	126	0.150794				100	100	100		100		100	100	100		100
	10831	2014-06-10	2018	6	2	20	10	855								23	130	0.176923				100	100	100		100		100	100	100		100
	10831	2014-06-10	2018	7	2	20	10	857								21	129	0.162791				100	100	100		100		100	100	100		100
	10831	2014-06-10	2018	8	3	20	15	1321								22	123	0.178862				100	100	100		100		100	100	100		100
	10831	2014-06-10	2018	9	3	20	15	927								33	142	0.232394				100	100	100		100		100	100	100		100
	10831	2014-06-10	2018	10	4	20	20	763								39	142	0.274648				100	100	100		100		100	100	100		100
	10831	2014-06-10	2018	11	7	20	35	1705								39	137	0.284672				100	100	100		100		100	100	100		100
	10831	2014-06-10	2018	12	3	20	15	1048								43	144	0.298611				100	100	100		100		100	100	100		100
	10831	2014-06-10	2019	1	3	20	15	1020								46	155	0.296774				100	100	100		100		100	100	100		100
	10831	2014-06-10	2019	2	2	20	10	831								46	157	0.292994				100	100	100		100		100	100	100		100
	10831	2014-06-10	2019	3	2	20	10	841								53	159	0.333333	1			100	100	100		100		100	100	100		100
	10831	2014-06-10	2019	4	3	21	14.2857	982								55	162	0.339506				100	100	100		100		100	100	100		100
	10831	2014-06-10	2019	5	2	21	9.52381	989								52	161	0.322981				100	100	100		100		100	100	100		100
	10831	2014-06-10	2019	6	5	22	22.7273	1445								53	166	0.319277				100	100	100		100		100	100	100		100
	10831	2014-06-10	2019	7	2	22	9.09091	1583								52	163	0.319018				100	100	100		100		100	100	100		100
	10831	2014-06-10	2019	8	1	22	4.54545	1520								57	166	0.343373				100	100	100		100		100	100	100		100
	10831	2014-06-10	2019	9	2	22	9.09091	1247								52	164	0.317073				100	100	100		100		100	100	100		100
	10831	2014-06-10	2019	10	1	22	4.54545	1381								46	154	0.298701				100	100	100		100		100	100	100		100
	10831	2014-06-10	2019	11	2	22	9.09091	2163								56	161	0.347826				100	100	100		100		100	100	100		100
	10831	2014-06-10	2019	12	2	22	9.09091	721								59	162	0.364198				100	100	100		100		100	100	100		100
4	10655	2013-11-22	2012	1
	10655	2013-11-22	2012	2
	10655	2013-11-22	2012	3
	10655	2013-11-22	2012	4
	10655	2013-11-22	2012	5
	10655	2013-11-22	2012	6
	10655	2013-11-22	2012	7
	10655	2013-11-22	2012	8
	10655	2013-11-22	2012	9
	10655	2013-11-22	2012	10
	10655	2013-11-22	2012	11
	10655	2013-11-22	2012	12
	10655	2013-11-22	2013	1
	10655	2013-11-22	2013	2
	10655	2013-11-22	2013	3
	10655	2013-11-22	2013	4
	10655	2013-11-22	2013	5
	10655	2013-11-22	2013	6
	10655	2013-11-22	2013	7
	10655	2013-11-22	2013	8
	10655	2013-11-22	2013	9
	10655	2013-11-22	2013	10
	10655	2013-11-22	2013	11	2	3	66.6667	3575		Absent						6	287	0.0209059	Present
	10655	2013-11-22	2013	12				2373								6	271	0.0221402
	10655	2013-11-22	2014	1	4	4	100	4478								4	315	0.0126984
	10655	2013-11-22	2014	2	2	4	50	10605								5	313	0.0159744
	10655	2013-11-22	2014	3	2	4	50	6698								5	305	0.0163934
	10655	2013-11-22	2014	4	2	4	50	7035								4	299	0.0133779
	10655	2013-11-22	2014	5	2	4	50	4544								5	311	0.0160772
	10655	2013-11-22	2014	6	2	5	40	4859								5	289	0.017301
	10655	2013-11-22	2014	7	3	5	60	4060								5	316	0.0158228
	10655	2013-11-22	2014	8	4	5	80	3692								5	291	0.0171821
	10655	2013-11-22	2014	9	1	5	20	4031								5	311	0.0160772
	10655	2013-11-22	2014	10	1	6	16.6667	3999								6	330	0.0181818
	10655	2013-11-22	2014	11	2	6	33.3333	3397								5	318	0.0157233
	10655	2013-11-22	2014	12	3	7	42.8571	2416								6	308	0.0194805
	10655	2013-11-22	2015	1	2	9	22.2222	3389								6	337	0.0178042
	10655	2013-11-22	2015	2	3	9	33.3333	3943								5	351	0.014245
	10655	2013-11-22	2015	3	2	11	18.1818	4436								5	346	0.0144509
	10655	2013-11-22	2015	4	2	11	18.1818	3759								5	315	0.015873
	10655	2013-11-22	2015	5	3	11	27.2727	3828								5	323	0.0154799
	10655	2013-11-22	2015	6	3	11	27.2727	3866								5	339	0.0147493
	10655	2013-11-22	2015	7	3	11	27.2727	3941								5	359	0.0139276
	10655	2013-11-22	2015	8	2	11	18.1818	4036								5	359	0.0139276
	10655	2013-11-22	2015	9	1	11	9.09091	3812								6	355	0.0169014
	10655	2013-11-22	2015	10	2	11	18.1818	3997								6	367	0.0163488
	10655	2013-11-22	2015	11	2	12	16.6667	4052								7	382	0.0183246
	10655	2013-11-22	2015	12	1	12	8.33333	2741								6	375	0.016
	10655	2013-11-22	2016	1	1	12	8.33333	3507								4	361	0.0110803
	10655	2013-11-22	2016	2	2	12	16.6667	3919								5	381	0.0131234
	10655	2013-11-22	2016	3	2	9	22.2222	4064								4	359	0.0111421
	10655	2013-11-22	2016	4	2	9	22.2222	3713								5	380	0.0131579
	10655	2013-11-22	2016	5	2	10	20	4206								5	363	0.0137741
	10655	2013-11-22	2016	6	1	10	10	4219								6	389	0.0154242
	10655	2013-11-22	2016	7	1	9	11.1111	3977								6	388	0.0154639
	10655	2013-11-22	2016	8	1	9	11.1111	5274								6	401	0.0149626
	10655	2013-11-22	2016	9	3	9	33.3333	3816								6	406	0.0147783
	10655	2013-11-22	2016	10	3	9	33.3333	4034								7	416	0.0168269
	10655	2013-11-22	2016	11	3	9	33.3333	3928								5	391	0.0127877
	10655	2013-11-22	2016	12	2	9	22.2222	515								6	406	0.0147783
	10655	2013-11-22	2017	1	1	9	11.1111	4021								5	419	0.0119332
	10655	2013-11-22	2017	2	1	9	11.1111	4212								6	415	0.0144578
	10655	2013-11-22	2017	3	2	12	16.6667	4974								8	428	0.0186916
	10655	2013-11-22	2017	4	3	13	23.0769	3802								8	421	0.0190024
	10655	2013-11-22	2017	5	2	13	15.3846	5212								8	414	0.0193237
	10655	2013-11-22	2017	6	2	13	15.3846	4565								8	400	0.02
	10655	2013-11-22	2017	7	2	13	15.3846	4485								7	412	0.0169903
	10655	2013-11-22	2017	8	2	13	15.3846	965								6	416	0.0144231
	10655	2013-11-22	2017	9	2	16	12.5	4265								5	419	0.0119332
	10655	2013-11-22	2017	10	3	13	23.0769	2322								10	418	0.0239234
	10655	2013-11-22	2017	11	2	14	14.2857	3309								15	391	0.0383632
	10655	2013-11-22	2017	12	1	14	7.14286	2385								14	364	0.0384615
	10655	2013-11-22	2018	1	1	14	7.14286	4009								32	429	0.0745921
	10655	2013-11-22	2018	2	2	14	14.2857	2824								35	446	0.0784753
	10655	2013-11-22	2018	3	2	14	14.2857	3478								41	435	0.0942529
	10655	2013-11-22	2018	4	2	14	14.2857	3317								36	419	0.0859189
	10655	2013-11-22	2018	5	2	14	14.2857	3791								42	406	0.103448
	10655	2013-11-22	2018	6	2	14	14.2857	3693								56	461	0.121475
	10655	2013-11-22	2018	7	2	14	14.2857	4199								58	457	0.126915
	10655	2013-11-22	2018	8	2	14	14.2857	3088								59	452	0.130531
	10655	2013-11-22	2018	9	3	15	20	3937								74	454	0.162996
	10655	2013-11-22	2018	10	3	15	20	4382								79	453	0.174393
	10655	2013-11-22	2018	11	4	15	26.6667	4243								81	452	0.179204
	10655	2013-11-22	2018	12	4	16	25	2941								88	456	0.192982
	10655	2013-11-22	2019	1	3	16	18.75	4730								92	483	0.190476
	10655	2013-11-22	2019	2	3	16	18.75	5118								115	490	0.234694
	10655	2013-11-22	2019	3	3	16	18.75	5106								117	504	0.232143
	10655	2013-11-22	2019	4	3	18	16.6667	4488								136	526	0.258555
	10655	2013-11-22	2019	5	3	18	16.6667	3919								137	532	0.257519
	10655	2013-11-22	2019	6	3	18	16.6667	3908								145	540	0.268519
	10655	2013-11-22	2019	7	2	18	11.1111	4039								161	554	0.290614
	10655	2013-11-22	2019	8	2	18	11.1111	3719								170	569	0.29877
	10655	2013-11-22	2019	9	3	19	15.7895	3557								179	573	0.312391
	10655	2013-11-22	2019	10	2	19	10.5263	3106								159	523	0.304015
	10655	2013-11-22	2019	11	3	19	15.7895	3389								172	546	0.315018
	10655	2013-11-22	2019	12	2	19	10.5263	1831								165	532	0.31015
5	15968	2013-06-06	2012	1
	15968	2013-06-06	2012	2
	15968	2013-06-06	2012	3
	15968	2013-06-06	2012	4
	15968	2013-06-06	2012	5
	15968	2013-06-06	2012	6
	15968	2013-06-06	2012	7
	15968	2013-06-06	2012	8
	15968	2013-06-06	2012	9
	15968	2013-06-06	2012	10
	15968	2013-06-06	2012	11
	15968	2013-06-06	2012	12
	15968	2013-06-06	2013	1
	15968	2013-06-06	2013	2
	15968	2013-06-06	2013	3
	15968	2013-06-06	2013	4
	15968	2013-06-06	2013	5
	15968	2013-06-06	2013	6	1	14	7.14286	2100		Present									Present
	15968	2013-06-06	2013	7	3	15	20	2634								247	334	73.9521
	15968	2013-06-06	2013	8	1	15	6.66667	2439								259	348	74.4253
	15968	2013-06-06	2013	9				2433								268	362	74.0331
	15968	2013-06-06	2013	10	5	21	23.8095	3921								283	384	73.6979
	15968	2013-06-06	2013	11	2	21	9.52381	3560								291	391	74.4246
	15968	2013-06-06	2013	12				2553								272	359	75.766
	15968	2013-06-06	2014	1	1	21	4.7619	4020								295	393	75.0636
	15968	2013-06-06	2014	2				3468								302	410	73.6585
	15968	2013-06-06	2014	3	4	17	23.5294	5356								310	412	75.2427
	15968	2013-06-06	2014	4	3	17	17.6471	7240								274	355	77.1831
	15968	2013-06-06	2014	5	1	17	5.88235	2289								278	352	78.9773
	15968	2013-06-06	2014	6	4	17	23.5294	3118								252	320	78.75
	15968	2013-06-06	2014	7	3	23	13.0435	6687								304	393	77.3537
	15968	2013-06-06	2014	8	2	23	8.69565	4475								312	401	77.8055
	15968	2013-06-06	2014	9	3	23	13.0435	3820								318	406	78.3251
	15968	2013-06-06	2014	10	2	23	8.69565	3162								322	410	78.5366
	15968	2013-06-06	2014	11	2	23	8.69565	3031								329	416	79.0865
	15968	2013-06-06	2014	12	1	23	4.34783	3304								326	412	79.1262
	15968	2013-06-06	2015	1	1	23	4.34783	2741								332	419	79.2363
	15968	2013-06-06	2015	2	2	23	8.69565	3076								342	434	78.8018
	15968	2013-06-06	2015	3	3	23	13.0435	3513								344	430	80
	15968	2013-06-06	2015	4	1	23	4.34783	3212								341	424	80.4245
	15968	2013-06-06	2015	5				1866								351	434	80.8756
	15968	2013-06-06	2015	6	2	23	8.69565	3982								356	433	82.2171
	15968	2013-06-06	2015	7	3	16	18.75	4582								361	437	82.6087
	15968	2013-06-06	2015	8	2	16	12.5	3155								370	451	82.0399
	15968	2013-06-06	2015	9	4	19	21.0526	3633								367	444	82.6577
	15968	2013-06-06	2015	10	3	19	15.7895	3230								370	448	82.5893
	15968	2013-06-06	2015	11	1	20	5	3856								372	448	83.0357
	15968	2013-06-06	2015	12	2	20	10	3152								352	417	84.4125
	15968	2013-06-06	2016	1	4	22	18.1818	2903								344	407	84.5209
	15968	2013-06-06	2016	2	4	22	18.1818	3337								371	435	85.2874
	15968	2013-06-06	2016	3	6	22	27.2727	3125								360	419	85.9189
	15968	2013-06-06	2016	4	4	21	19.0476	3149								383	449	85.3007
	15968	2013-06-06	2016	5	3	21	14.2857	3206								390	453	86.0927
	15968	2013-06-06	2016	6	6	21	28.5714	3100								399	464	85.9914
	15968	2013-06-06	2016	7	5	21	23.8095	3189								416	484	85.9504
	15968	2013-06-06	2016	8	4	21	19.0476	3202								409	471	86.8365
	15968	2013-06-06	2016	9	3	21	14.2857	3235								423	488	86.6803
	15968	2013-06-06	2016	10	3	21	14.2857	3097								413	482	85.6846
	15968	2013-06-06	2016	11	4	21	19.0476	3369								408	470	86.8085
	15968	2013-06-06	2016	12	3	21	14.2857	2374								397	457	86.8709
	15968	2013-06-06	2017	1	3	21	14.2857	2880								372	424	87.7358
	15968	2013-06-06	2017	2	4	21	19.0476	3560								393	451	87.1397
	15968	2013-06-06	2017	3	5	22	22.7273	3342								410	468	87.6068
	15968	2013-06-06	2017	4	5	25	20	3160								434	488	88.9344
	15968	2013-06-06	2017	5	6	25	24	3665								464	519	89.4027
	15968	2013-06-06	2017	6	5	26	19.2308	3125								455	510	89.2157
	15968	2013-06-06	2017	7	5	26	19.2308	3724								460	514	89.4942
	15968	2013-06-06	2017	8	6	26	23.0769	923								460	512	89.8438
	15968	2013-06-06	2017	9	6	27	22.2222	3691								457	508	89.9606
	15968	2013-06-06	2017	10	3	29	10.3448	3309								411	452	90.9292
	15968	2013-06-06	2017	11	6	24	25	2526								397	437	90.8467
	15968	2013-06-06	2017	12	5	25	20	2780								411	447	91.9463
	15968	2013-06-06	2018	1	5	26	19.2308	3660								431	473	91.1205
	15968	2013-06-06	2018	2	3	26	11.5385	2803								426	462	92.2078
	15968	2013-06-06	2018	3	3	26	11.5385	3238								459	496	92.5403
	15968	2013-06-06	2018	4	3	30	10	3711								461	496	92.9435
	15968	2013-06-06	2018	5	2	30	6.66667	3637								487	523	93.1166
	15968	2013-06-06	2018	6	2	30	6.66667	3798								503	539	93.321
	15968	2013-06-06	2018	7	3	30	10	4822								539	582	92.6117
	15968	2013-06-06	2018	8	3	30	10	3951								542	582	93.1271
	15968	2013-06-06	2018	9	4	31	12.9032	4807								523	558	93.7276
	15968	2013-06-06	2018	10	2	31	6.45161	4381								492	525	93.7143
	15968	2013-06-06	2018	11	4	32	12.5	5185								477	508	93.8976
	15968	2013-06-06	2018	12	1	32	3.125	4162								445	473	94.0803
	15968	2013-06-06	2019	1	2	32	6.25	6529								470	497	94.5674
	15968	2013-06-06	2019	2	1	32	3.125	6494								492	518	94.9807
	15968	2013-06-06	2019	3	2	32	6.25	6727								498	527	94.4972
	15968	2013-06-06	2019	4	1	32	3.125	6422								517	545	94.8624
	15968	2013-06-06	2019	5				3308								384	403	95.2854
	15968	2013-06-06	2019	6				2429								375	393	95.4198
	15968	2013-06-06	2019	7				1685								406	426	95.3052
	15968	2013-06-06	2019	8	4	34	11.7647	2325								456	478	95.3975
	15968	2013-06-06	2019	9	1	34	2.94118	2564								466	487	95.6879
	15968	2013-06-06	2019	10	1	34	2.94118	2371								438	459	95.4248
	15968	2013-06-06	2019	11				1178								442	463	95.4644
	15968	2013-06-06	2019	12				731								439	457	96.0613
6	15975	2014-09-29	2012	1
	15975	2014-09-29	2012	2
	15975	2014-09-29	2012	3
	15975	2014-09-29	2012	4
	15975	2014-09-29	2012	5
	15975	2014-09-29	2012	6
	15975	2014-09-29	2012	7
	15975	2014-09-29	2012	8
	15975	2014-09-29	2012	9
	15975	2014-09-29	2012	10
	15975	2014-09-29	2012	11
	15975	2014-09-29	2012	12
	15975	2014-09-29	2013	1
	15975	2014-09-29	2013	2
	15975	2014-09-29	2013	3
	15975	2014-09-29	2013	4
	15975	2014-09-29	2013	5
	15975	2014-09-29	2013	6
	15975	2014-09-29	2013	7
	15975	2014-09-29	2013	8
	15975	2014-09-29	2013	9
	15975	2014-09-29	2013	10
	15975	2014-09-29	2013	11
	15975	2014-09-29	2013	12
	15975	2014-09-29	2014	1
	15975	2014-09-29	2014	2
	15975	2014-09-29	2014	3
	15975	2014-09-29	2014	4
	15975	2014-09-29	2014	5
	15975	2014-09-29	2014	6
	15975	2014-09-29	2014	7
	15975	2014-09-29	2014	8
	15975	2014-09-29	2014	9	4	9	44.4444	1207		Present						80	117	0.683761	Present
	15975	2014-09-29	2014	10	3	9	33.3333	1311								72	110	0.654545
	15975	2014-09-29	2014	11	4	11	36.3636	1506								76	114	0.666667
	15975	2014-09-29	2014	12	2	13	15.3846	1767								73	105	0.695238
	15975	2014-09-29	2015	1	3	13	23.0769	1369								72	109	0.66055
	15975	2014-09-29	2015	2	6	13	46.1538	2823								82	117	0.700855
	15975	2014-09-29	2015	3	3	13	23.0769	1102								85	110	0.772727
	15975	2014-09-29	2015	4	1	13	7.69231	1335								85	116	0.732759
	15975	2014-09-29	2015	5	2	13	15.3846	1169								89	115	0.773913
	15975	2014-09-29	2015	6	2	13	15.3846	1125								92	122	0.754098
	15975	2014-09-29	2015	7	2	13	15.3846	1208								92	120	0.766667
	15975	2014-09-29	2015	8	1	13	7.69231	1303								93	119	0.781513
	15975	2014-09-29	2015	9				909								96	122	0.786885
	15975	2014-09-29	2015	10	2	13	15.3846	1482								96	126	0.761905
	15975	2014-09-29	2015	11	1	13	7.69231	1151								95	127	0.748031
	15975	2014-09-29	2015	12	1	13	7.69231	832								96	131	0.732824
	15975	2014-09-29	2016	1	2	13	15.3846	1193								87	119	0.731092
	15975	2014-09-29	2016	2	1	13	7.69231	741								97	127	0.76378
	15975	2014-09-29	2016	3				861								94	122	0.770492
	15975	2014-09-29	2016	4				1086								98	131	0.748092
	15975	2014-09-29	2016	5				573								98	132	0.742424
	15975	2014-09-29	2016	6	1	13	7.69231	1014								100	137	0.729927
	15975	2014-09-29	2016	7	1	13	7.69231	1151								101	138	0.731884
	15975	2014-09-29	2016	8	4	17	23.5294	1369								100	137	0.729927
	15975	2014-09-29	2016	9	4	17	23.5294	1346								105	141	0.744681
	15975	2014-09-29	2016	10	4	17	23.5294	1184								99	134	0.738806
	15975	2014-09-29	2016	11	2	17	11.7647	1104								103	133	0.774436
	15975	2014-09-29	2016	12	1	17	5.88235	507								95	120	0.791667
	15975	2014-09-29	2017	1	1	17	5.88235	1311								101	125	0.808
	15975	2014-09-29	2017	2	3	17	17.6471	1084								109	134	0.813433
	15975	2014-09-29	2017	3	2	16	12.5	1106								112	135	0.82963
	15975	2014-09-29	2017	4				1122								107	127	0.84252
	15975	2014-09-29	2017	5				1413								112	131	0.854962
	15975	2014-09-29	2017	6	4	17	23.5294	1330								113	133	0.849624
	15975	2014-09-29	2017	7	2	18	11.1111	1603								122	142	0.859155
	15975	2014-09-29	2017	8	3	18	16.6667	775								126	148	0.851351
	15975	2014-09-29	2017	9	1	18	5.55556	1284								123	143	0.86014
	15975	2014-09-29	2017	10	4	21	19.0476	1313								121	140	0.864286
	15975	2014-09-29	2017	11	2	21	9.52381	1296								130	153	0.849673
	15975	2014-09-29	2017	12	1	21	4.7619	1374								132	154	0.857143
	15975	2014-09-29	2018	1	2	22	9.09091	1255								132	153	0.862745
	15975	2014-09-29	2018	2	2	22	9.09091	1196								136	161	0.84472
	15975	2014-09-29	2018	3	2	22	9.09091	1516								139	162	0.858025	1
	15975	2014-09-29	2018	4	2	22	9.09091	1360								136	159	0.855346
	15975	2014-09-29	2018	5	1	22	4.54545	1795								143	166	0.861446
	15975	2014-09-29	2018	6	1	22	4.54545	2184								148	171	0.865497
	15975	2014-09-29	2018	7	1	22	4.54545	2328								157	178	0.882022
	15975	2014-09-29	2018	8	2	22	9.09091	1669								160	181	0.883978	1
	15975	2014-09-29	2018	9	1	22	4.54545	1853								163	185	0.881081
	15975	2014-09-29	2018	10	1	22	4.54545	1999								163	183	0.89071
	15975	2014-09-29	2018	11	5	23	21.7391	2040								161	183	0.879781
	15975	2014-09-29	2018	12	1	23	4.34783	2093								168	190	0.884211
	15975	2014-09-29	2019	1	1	23	4.34783	1769								117	133	0.879699
	15975	2014-09-29	2019	2				-								29	36	0.805556
	15975	2014-09-29	2019	3				-								15	17	0.882353
	15975	2014-09-29	2019	4				33								6	8	0.75
	15975	2014-09-29	2019	5				-								1	1	1
	15975	2014-09-29	2019	6				36								2	2	1
	15975	2014-09-29	2019	7				81								6	7	0.857143
	15975	2014-09-29	2019	8	3	24	12.5	-								4	5	0.8
	15975	2014-09-29	2019	9				-								4	5	0.8
	15975	2014-09-29	2019	10				51								7	8	0.875
	15975	2014-09-29	2019	11				39								8	9	0.888889
	15975	2014-09-29	2019	12				48								10	11	0.909091
7	15985	2014-08-11	2012	1
	15985	2014-08-11	2012	2
	15985	2014-08-11	2012	3
	15985	2014-08-11	2012	4
	15985	2014-08-11	2012	5
	15985	2014-08-11	2012	6
	15985	2014-08-11	2012	7
	15985	2014-08-11	2012	8
	15985	2014-08-11	2012	9
	15985	2014-08-11	2012	10
	15985	2014-08-11	2012	11
	15985	2014-08-11	2012	12
	15985	2014-08-11	2013	1
	15985	2014-08-11	2013	2
	15985	2014-08-11	2013	3
	15985	2014-08-11	2013	4
	15985	2014-08-11	2013	5
	15985	2014-08-11	2013	6
	15985	2014-08-11	2013	7
	15985	2014-08-11	2013	8
	15985	2014-08-11	2013	9
	15985	2014-08-11	2013	10
	15985	2014-08-11	2013	11
	15985	2014-08-11	2013	12
	15985	2014-08-11	2014	1
	15985	2014-08-11	2014	2
	15985	2014-08-11	2014	3
	15985	2014-08-11	2014	4
	15985	2014-08-11	2014	5
	15985	2014-08-11	2014	6
	15985	2014-08-11	2014	7
	15985	2014-08-11	2014	8	2	7	28.5714	1243		present						68	99	0.686869	Present
	15985	2014-08-11	2014	9	4	9	44.4444	3939								70	100	0.7
	15985	2014-08-11	2014	10	3	9	33.3333	1881								74	106	0.698113
	15985	2014-08-11	2014	11	1	9	11.1111	1340								79	111	0.711712
	15985	2014-08-11	2014	12				1194								71	102	0.696078
	15985	2014-08-11	2015	1	3	9	33.3333	1927								76	107	0.71028
	15985	2014-08-11	2015	2	2	9	22.2222	1160								80	111	0.720721
	15985	2014-08-11	2015	3	1	7	14.2857	1217								76	104	0.730769
	15985	2014-08-11	2015	4	1	7	14.2857	1368								78	109	0.715596
	15985	2014-08-11	2015	5	2	8	25	2151								86	122	0.704918
	15985	2014-08-11	2015	6	1	8	12.5	1686								91	123	0.739837
	15985	2014-08-11	2015	7	3	7	42.8571	1490								93	128	0.726562
	15985	2014-08-11	2015	8	3	10	30	1558								103	140	0.735714
	15985	2014-08-11	2015	9	3	10	30	1355								104	140	0.742857
	15985	2014-08-11	2015	10	3	10	30	1436								110	140	0.785714
	15985	2014-08-11	2015	11	2	10	20	1370								112	145	0.772414
	15985	2014-08-11	2015	12	2	10	20	1166								113	144	0.784722
	15985	2014-08-11	2016	1	2	10	20	1632								112	143	0.783217
	15985	2014-08-11	2016	2	1	9	11.1111	1302								117	147	0.795918
	15985	2014-08-11	2016	3	2	9	22.2222	1455								122	155	0.787097
	15985	2014-08-11	2016	4	1	9	11.1111	1648								124	150	0.826667
	15985	2014-08-11	2016	5	2	8	25	1474								127	151	0.84106
	15985	2014-08-11	2016	6	3	8	37.5	1614								135	162	0.833333
	15985	2014-08-11	2016	7	2	8	25	1672								134	170	0.788235
	15985	2014-08-11	2016	8	3	8	37.5	2211								141	172	0.819767
	15985	2014-08-11	2016	9	2	8	25	1916								154	187	0.823529
	15985	2014-08-11	2016	10	2	8	25	1904								159	189	0.84127
	15985	2014-08-11	2016	11	1	8	12.5	1684								155	184	0.842391
	15985	2014-08-11	2016	12	3	8	37.5	1471								157	188	0.835106
	15985	2014-08-11	2017	1	1	8	12.5	1694								165	195	0.846154
	15985	2014-08-11	2017	2	2	8	25	1226								170	199	0.854271
	15985	2014-08-11	2017	3	2	8	25	2011								172	200	0.86
	15985	2014-08-11	2017	4	2	8	25	1782								178	205	0.868293
	15985	2014-08-11	2017	5	4	8	50	2031								197	222	0.887387
	15985	2014-08-11	2017	6	3	11	27.2727	1760								193	219	0.881279
	15985	2014-08-11	2017	7	2	11	18.1818	2010								206	225	0.915556
	15985	2014-08-11	2017	8	1	11	9.09091	398								198	214	0.925234
	15985	2014-08-11	2017	9				510								67	74	0.905405
	15985	2014-08-11	2017	10				366								53	57	0.929825
	15985	2014-08-11	2017	11				684								63	67	0.940299
	15985	2014-08-11	2017	12				684								85	93	0.913978
	15985	2014-08-11	2018	1	1	13	7.69231	2252								201	222	0.905405
	15985	2014-08-11	2018	2	2	13	15.3846	2532								203	222	0.914414
	15985	2014-08-11	2018	3	2	13	15.3846	2099								215	237	0.907173
	15985	2014-08-11	2018	4	2	13	15.3846	2344								218	240	0.908333
	15985	2014-08-11	2018	5	2	16	12.5	2055								218	240	0.908333
	15985	2014-08-11	2018	6	3	16	18.75	2173								222	245	0.906122
	15985	2014-08-11	2018	7	4	18	22.2222	2343								219	241	0.908714
	15985	2014-08-11	2018	8	3	19	15.7895	2715								222	244	0.909836
	15985	2014-08-11	2018	9	3	19	15.7895	2097								218	239	0.912134
	15985	2014-08-11	2018	10	2	19	10.5263	2185								224	246	0.910569
	15985	2014-08-11	2018	11	3	19	15.7895	2726								224	246	0.910569
	15985	2014-08-11	2018	12	2	19	10.5263	1587								222	245	0.906122
	15985	2014-08-11	2019	1	2	18	11.1111	1745								220	242	0.909091
	15985	2014-08-11	2019	2	2	18	11.1111	3289								226	246	0.918699
	15985	2014-08-11	2019	3	2	18	11.1111	3703								229	248	0.923387
	15985	2014-08-11	2019	4	1	18	5.55556	3477								232	253	0.916996
	15985	2014-08-11	2019	5	2	18	11.1111	2942								233	254	0.917323
	15985	2014-08-11	2019	6	2	18	11.1111	2674								242	260	0.930769
	15985	2014-08-11	2019	7	1	18	5.55556	3018								257	278	0.92446
	15985	2014-08-11	2019	8	4	19	21.0526	2456								263	284	0.926056
	15985	2014-08-11	2019	9	2	19	10.5263	2739								275	298	0.922819
	15985	2014-08-11	2019	10	1	19	5.26316	2130								282	304	0.927632
	15985	2014-08-11	2019	11	2	19	10.5263	2250								286	308	0.928571
	15985	2014-08-11	2019	12	2	19	10.5263	1546		1						285	309	0.92233
8	10019	2013-11-06	2012	1
	10019	2013-11-06	2012	2
	10019	2013-11-06	2012	3
	10019	2013-11-06	2012	4
	10019	2013-11-06	2012	5
	10019	2013-11-06	2012	6
	10019	2013-11-06	2012	7
	10019	2013-11-06	2012	8
	10019	2013-11-06	2012	9
	10019	2013-11-06	2012	10
	10019	2013-11-06	2012	11
	10019	2013-11-06	2012	12
	10019	2013-11-06	2013	1
	10019	2013-11-06	2013	2
	10019	2013-11-06	2013	3
	10019	2013-11-06	2013	4
	10019	2013-11-06	2013	5
	10019	2013-11-06	2013	6
	10019	2013-11-06	2013	7
	10019	2013-11-06	2013	8
	10019	2013-11-06	2013	9
	10019	2013-11-06	2013	10
	10019	2013-11-06	2013	11	2	4	50	3014		Absent						1	276	0.00362319	Absent
	10019	2013-11-06	2013	12	1	4	0	2818										#DIV/0!
	10019	2013-11-06	2014	1	2	4	50	2788								1	290	0.00344828
	10019	2013-11-06	2014	2	1	4	25	3040								1	296	0.00337838
	10019	2013-11-06	2014	3	1	4	25	3334								1	297	0.003367
	10019	2013-11-06	2014	4	1	4	25	3552								1	290	0.00344828
	10019	2013-11-06	2014	5	1	4	25	3866										#DIV/0!
	10019	2013-11-06	2014	6	5	2	250	3230								1	310	0.00322581
	10019	2013-11-06	2014	7	1	7	14.2857	3730										#DIV/0!
	10019	2013-11-06	2014	8	3	6	50	7030								1	299	0.00334448
	10019	2013-11-06	2014	9	1	6	16.6667	3416								1	295	0.00338983
	10019	2013-11-06	2014	10	1	6	16.6667	2987								2	301	0.00664452
	10019	2013-11-06	2014	11	1	6	16.6667	2449								2	290	0.00689655
	10019	2013-11-06	2014	12	1	6	16.6667	1860								1	284	0.00352113
	10019	2013-11-06	2015	1	1	6	16.6667	3023								2	310	0.00645161
	10019	2013-11-06	2015	2	2	9	22.2222	2546								2	320	0.00625
	10019	2013-11-06	2015	3	1	9	11.1111	3140								2	306	0.00653595
	10019	2013-11-06	2015	4	2	10	20	3571								3	320	0.009375
	10019	2013-11-06	2015	5	1	10	10	3203								4	321	0.0124611
	10019	2013-11-06	2015	6	1	10	10	3216								3	317	0.00946372
	10019	2013-11-06	2015	7	2	10	20	2957								2	344	0.00581395
	10019	2013-11-06	2015	8	1	10	10	2938								2	336	0.00595238
	10019	2013-11-06	2015	9	1	11	9.09091	2702								1	339	0.00294985
	10019	2013-11-06	2015	10	2	11	18.1818	2953								2	336	0.00595238
	10019	2013-11-06	2015	11	1	11	9.09091	2559								2	330	0.00606061
	10019	2013-11-06	2015	12	3	14	21.4286	2598								2	334	0.00598802
	10019	2013-11-06	2016	1	1	14	7.14286	2824								2	342	0.00584795
	10019	2013-11-06	2016	2	1	14	7.14286	2324								2	346	0.00578035
	10019	2013-11-06	2016	3	1	14	7.14286	2533								2	336	0.00595238
	10019	2013-11-06	2016	4	2	14	14.2857	2895								2	346	0.00578035
	10019	2013-11-06	2016	5	1	14	7.14286	2276								2	348	0.00574713
	10019	2013-11-06	2016	6	1	14	7.14286	2276								2	357	0.00560224
	10019	2013-11-06	2016	7	2	14	14.2857	2610								2	340	0.00588235
	10019	2013-11-06	2016	8	2	14	14.2857	2693								2	352	0.00568182
	10019	2013-11-06	2016	9	1	14	7.14286	2769								2	358	0.00558659
	10019	2013-11-06	2016	10	1	15	6.66667	2595								2	362	0.00552486
	10019	2013-11-06	2016	11	2	15	13.3333	2480								2	341	0.0058651
	10019	2013-11-06	2016	12	1	15	6.66667	2445								2	353	0.00566572
	10019	2013-11-06	2017	1	2	17	11.7647	2569								2	354	0.00564972
	10019	2013-11-06	2017	2	2	17	11.7647	2375								3	344	0.00872093
	10019	2013-11-06	2017	3	2	17	11.7647	2592								1	334	0.00299401
	10019	2013-11-06	2017	4	2	17	11.7647	2409								4	334	0.011976
	10019	2013-11-06	2017	5	3	17	17.6471	2622								4	350	0.0114286
	10019	2013-11-06	2017	6	2	17	11.7647	2424								2	353	0.00566572
	10019	2013-11-06	2017	7	1	17	5.88235	2556								4	356	0.011236
	10019	2013-11-06	2017	8	1	17	5.88235	1967								3	355	0.0084507
	10019	2013-11-06	2017	9	1	17	5.88235	2589								4	349	0.0114613
	10019	2013-11-06	2017	10	1	18	5.55556	1985								4	346	0.0115607
	10019	2013-11-06	2017	11	1	18	5.55556	2589								8	349	0.0229226
	10019	2013-11-06	2017	12	1	18	5.55556	1997								9	342	0.0263158
	10019	2013-11-06	2018	1	1	18	5.55556	2578								10	344	0.0290698
	10019	2013-11-06	2018	2	1	18	5.55556	2193								11	346	0.0317919
	10019	2013-11-06	2018	3	1	18	5.55556	3087								12	338	0.035503
	10019	2013-11-06	2018	4	1	18	5.55556	2741								14	352	0.0397727
	10019	2013-11-06	2018	5	1	18	5.55556	2477								14	347	0.0403458
	10019	2013-11-06	2018	6	1	19	5.26316	2445								21	342	0.0614035
	10019	2013-11-06	2018	7	1	21	4.7619	2565								22	345	0.0637681
	10019	2013-11-06	2018	8	1	21	4.7619	2590								27	361	0.0747922
	10019	2013-11-06	2018	9	3	21	14.2857	2450								31	360	0.0861111
	10019	2013-11-06	2018	10	3	22	13.6364	2632								34	353	0.0963173
	10019	2013-11-06	2018	11	4	22	18.1818	3107								34	351	0.0968661
	10019	2013-11-06	2018	12	2	22	9.09091	2865								30	344	0.0872093
	10019	2013-11-06	2019	1	2	22	9.09091	3044								29	352	0.0823864
	10019	2013-11-06	2019	2	3	22	13.6364	3076								38	358	0.106145
	10019	2013-11-06	2019	3	3	22	13.6364	2846								38	360	0.105556
	10019	2013-11-06	2019	4	3	23	13.0435	3737								37	359	0.103064
	10019	2013-11-06	2019	5	3	23	13.0435	2863								39	365	0.106849
	10019	2013-11-06	2019	6	1	14	7.14286	2661								41	366	0.112022
	10019	2013-11-06	2019	7	1	14	7.14286	2516								42	361	0.116343
	10019	2013-11-06	2019	8	3	15	20	2603								44	364	0.120879
	10019	2013-11-06	2019	9	3	17	17.6471	2362								45	367	0.122616
	10019	2013-11-06	2019	10	2	17	11.7647	2277								46	359	0.128134
	10019	2013-11-06	2019	11	1	17	5.88235	2594								52	354	0.146893
	10019	2013-11-06	2019	12	1	17	5.88235	2241								54	368	0.146739
9	16753	2014-04-02	2012	1
	16753	2014-04-02	2012	2
	16753	2014-04-02	2012	3
	16753	2014-04-02	2012	4
	16753	2014-04-02	2012	5
	16753	2014-04-02	2012	6
	16753	2014-04-02	2012	7
	16753	2014-04-02	2012	8
	16753	2014-04-02	2012	9
	16753	2014-04-02	2012	10
	16753	2014-04-02	2012	11
	16753	2014-04-02	2012	12
	16753	2014-04-02	2013	1
	16753	2014-04-02	2013	2
	16753	2014-04-02	2013	3
	16753	2014-04-02	2013	4
	16753	2014-04-02	2013	5
	16753	2014-04-02	2013	6
	16753	2014-04-02	2013	7
	16753	2014-04-02	2013	8
	16753	2014-04-02	2013	9
	16753	2014-04-02	2013	10
	16753	2014-04-02	2013	11
	16753	2014-04-02	2013	12
	16753	2014-04-02	2014	1
	16753	2014-04-02	2014	2
	16753	2014-04-02	2014	3
	16753	2014-04-02	2014	4	2	3	66.6667	936		Absent						7	63	0.111111	Present
	16753	2014-04-02	2014	5	2	4	50	928								7	63	0.111111
	16753	2014-04-02	2014	6	3	5	60	1153								5	64	0.078125
	16753	2014-04-02	2014	7	2	5	40	1450								6	68	0.0882353
	16753	2014-04-02	2014	8	2	5	40	1305								7	73	0.0958904
	16753	2014-04-02	2014	9	1	5	20	1354								8	78	0.102564
	16753	2014-04-02	2014	10	2	5	40	882								8	80	0.1
	16753	2014-04-02	2014	11	1	7	14.2857	888								8	79	0.101266
	16753	2014-04-02	2014	12			#DIV/0!	423								8	75	0.106667
	16753	2014-04-02	2015	1	1	7	14.2857	1314								8	81	0.0987654
	16753	2014-04-02	2015	2	3	8	37.5	884								7	80	0.0875
	16753	2014-04-02	2015	3	4	11	36.3636	1021								8	77	0.103896
	16753	2014-04-02	2015	4			#DIV/0!	675								9	78	0.115385
	16753	2014-04-02	2015	5			#DIV/0!	684								7	75	0.0933333
	16753	2014-04-02	2015	6			#DIV/0!	333								7	72	0.0972222
	16753	2014-04-02	2015	7			#DIV/0!	957								8	77	0.103896
	16753	2014-04-02	2015	8			#DIV/0!	864								8	76	0.105263
	16753	2014-04-02	2015	9			#DIV/0!	987								6	81	0.0740741
	16753	2014-04-02	2015	10	1	11	9.09091	888								5	81	0.0617284
	16753	2014-04-02	2015	11			#DIV/0!	828								7	80	0.0875
	16753	2014-04-02	2015	12			#DIV/0!	243								7	76	0.0921053
	16753	2014-04-02	2016	1	1	11	9.09091	1215								8	85	0.0941176
	16753	2014-04-02	2016	2	1	11	9.09091	817								8	87	0.091954
	16753	2014-04-02	2016	3			#DIV/0!	963								7	87	0.0804598
	16753	2014-04-02	2016	4	1	11	9.09091	303								6	85	0.0705882
	16753	2014-04-02	2016	5			#DIV/0!	1266								8	89	0.0898876
	16753	2014-04-02	2016	6			#DIV/0!	1115								6	88	0.0681818
	16753	2014-04-02	2016	7			#DIV/0!	872								6	87	0.0689655
	16753	2014-04-02	2016	8	5	15	33.3333	1172								5	96	0.0520833
	16753	2014-04-02	2016	9	2	15	13.3333	1216								9	100	0.09
	16753	2014-04-02	2016	10	2	15	13.3333	912								8	101	0.0792079
	16753	2014-04-02	2016	11	3	15	20	906								8	109	0.0733945
	16753	2014-04-02	2016	12	1	15	6.66667	643								9	107	0.0841121
	16753	2014-04-02	2017	1	2	15	13.3333	976								9	110	0.0818182
	16753	2014-04-02	2017	2	2	15	13.3333	825								9	109	0.0825688
	16753	2014-04-02	2017	3	3	15	20	1361								9	111	0.0810811
	16753	2014-04-02	2017	4	1	15	6.66667	1062								9	114	0.0789474
	16753	2014-04-02	2017	5	2	15	13.3333	1399								8	117	0.0683761
	16753	2014-04-02	2017	6	2	15	13.3333	921								8	119	0.0672269
	16753	2014-04-02	2017	7	2	15	13.3333	1130								9	115	0.0782609
	16753	2014-04-02	2017	8	2	15	13.3333	966								9	115	0.0782609
	16753	2014-04-02	2017	9	3	15	20	760								8	114	0.0701754
	16753	2014-04-02	2017	10	2	15	13.3333	1140								11	127	0.0866142
	16753	2014-04-02	2017	11	1	15	6.66667	1369								10	122	0.0819672
	16753	2014-04-02	2017	12	1	15	6.66667	619								14	126	0.111111
	16753	2014-04-02	2018	1	3	15	20	1170								24	138	0.173913
	16753	2014-04-02	2018	2	3	15	20	1213								27	141	0.191489
	16753	2014-04-02	2018	3	1	15	6.66667	1401								34	148	0.22973
	16753	2014-04-02	2018	4	4	15	26.6667	1251								33	147	0.22449
	16753	2014-04-02	2018	5	2	15	13.3333	1390								38	145	0.262069
	16753	2014-04-02	2018	6	2	15	13.3333	1442								39	149	0.261745
	16753	2014-04-02	2018	7	2	15	13.3333	1482								37	144	0.256944
	16753	2014-04-02	2018	8	2	15	13.3333	1626								41	152	0.269737
	16753	2014-04-02	2018	9	3	15	20	1256								40	149	0.268456
	16753	2014-04-02	2018	10	2	15	13.3333	1549								43	150	0.286667
	16753	2014-04-02	2018	11	4	15	26.6667	2089								45	150	0.3
	16753	2014-04-02	2018	12	1	15	6.66667	613								46	151	0.304636
	16753	2014-04-02	2019	1	2	15	13.3333	1605								45	144	0.3125
	16753	2014-04-02	2019	2	1	15	6.66667	1369								43	140	0.307143
	16753	2014-04-02	2019	3	2	15	13.3333	1801								52	150	0.346667
	16753	2014-04-02	2019	4	1	16	6.25	1577								49	143	0.342657
	16753	2014-04-02	2019	5	3	17	17.6471	1875								56	153	0.366013
	16753	2014-04-02	2019	6	2	17	11.7647	1459								61	162	0.376543
	16753	2014-04-02	2019	7	2	17	11.7647	1292								57	158	0.360759
	16753	2014-04-02	2019	8	2	17	11.7647	1561								59	160	0.36875
	16753	2014-04-02	2019	9	2	17	11.7647	1666								62	163	0.380368
	16753	2014-04-02	2019	10	2	17	11.7647	1549								60	160	0.375
	16753	2014-04-02	2019	11	1	17	5.88235	1486								60	159	0.377358
	16753	2014-04-02	2019	12	1	17	5.88235	967								60	157	0.382166
10	16072	2014-05-15	2012	1
	16072	2014-05-15	2012	2
	16072	2014-05-15	2012	3
	16072	2014-05-15	2012	4
	16072	2014-05-15	2012	5
	16072	2014-05-15	2012	6
	16072	2014-05-15	2012	7
	16072	2014-05-15	2012	8
	16072	2014-05-15	2012	9
	16072	2014-05-15	2012	10
	16072	2014-05-15	2012	11
	16072	2014-05-15	2012	12
	16072	2014-05-15	2013	1
	16072	2014-05-15	2013	2
	16072	2014-05-15	2013	3
	16072	2014-05-15	2013	4
	16072	2014-05-15	2013	5
	16072	2014-05-15	2013	6
	16072	2014-05-15	2013	7
	16072	2014-05-15	2013	8
	16072	2014-05-15	2013	9
	16072	2014-05-15	2013	10
	16072	2014-05-15	2013	11
	16072	2014-05-15	2013	12
	16072	2014-05-15	2014	1
	16072	2014-05-15	2014	2
	16072	2014-05-15	2014	3
	16072	2014-05-15	2014	4
	16072	2014-05-15	2014	5	5	10	50	2085		Present						75	93	0.806452
	16072	2014-05-15	2014	6	3	10	30	2301								87	105	0.828571
	16072	2014-05-15	2014	7	1	11	9.09091	2055								87	104	0.836538
	16072	2014-05-15	2014	8	1	6	16.6667	1942								94	112	0.839286
	16072	2014-05-15	2014	9	1	6	16.6667	1835								102	118	0.864407
	16072	2014-05-15	2014	10			#DIV/0!	1464								103	124	0.830645
	16072	2014-05-15	2014	11	2	9	22.2222	3109								101	123	0.821138
	16072	2014-05-15	2014	12	3	11	27.2727	2469								101	123	0.821138
	16072	2014-05-15	2015	1	4	11	36.3636	1897								104	125	0.832
	16072	2014-05-15	2015	2	3	11	27.2727	1596								109	131	0.832061
	16072	2014-05-15	2015	3	3	11	27.2727	1967								114	137	0.832117
	16072	2014-05-15	2015	4	1	10	10	1473								119	139	0.856115
	16072	2014-05-15	2015	5	2	10	20	1587								128	147	0.870748
	16072	2014-05-15	2015	6	2	10	20	1916								132	153	0.862745
	16072	2014-05-15	2015	7	2	10	20	1704								125	146	0.856164
	16072	2014-05-15	2015	8	3	10	30	1880								133	154	0.863636
	16072	2014-05-15	2015	9	3	10	30	1738								132	152	0.868421
	16072	2014-05-15	2015	10	3	10	30	1651								137	156	0.878205
	16072	2014-05-15	2015	11	2	11	18.1818	1537								134	155	0.864516
	16072	2014-05-15	2015	12	2	11	18.1818	1217								127	148	0.858108
	16072	2014-05-15	2016	1	5	14	35.7143	1742								132	157	0.840764
	16072	2014-05-15	2016	2	4	15	26.6667	1354								132	159	0.830189
	16072	2014-05-15	2016	3	1	15	6.66667	1881								131	159	0.823899
	16072	2014-05-15	2016	4			#DIV/0!	1665								132	161	0.819876
	16072	2014-05-15	2016	5			#DIV/0!	1884								145	175	0.828571
	16072	2014-05-15	2016	6	3	16	18.75	1907								161	192	0.838542
	16072	2014-05-15	2016	7	2	16	12.5	1978								163	195	0.835897
	16072	2014-05-15	2016	8	1	16	6.25	1669								160	195	0.820513
	16072	2014-05-15	2016	9	2	17	11.7647	1739								166	202	0.821782
	16072	2014-05-15	2016	10	2	17	11.7647	1563								162	198	0.818182
	16072	2014-05-15	2016	11	1	17	5.88235	1716								169	202	0.836634
	16072	2014-05-15	2016	12	1	17	5.88235	1349								160	189	0.846561
	16072	2014-05-15	2017	1	2	17	11.7647	1708								168	195	0.861538
	16072	2014-05-15	2017	2	2	17	11.7647	1604								165	195	0.846154
	16072	2014-05-15	2017	3	2	17	11.7647	1646								162	191	0.848168
	16072	2014-05-15	2017	4	1	17	5.88235	1561								154	183	0.84153
	16072	2014-05-15	2017	5	2	17	11.7647	1630								164	195	0.841026
	16072	2014-05-15	2017	6			#DIV/0!	1155								129	152	0.848684
	16072	2014-05-15	2017	7			#DIV/0!	1395								138	162	0.851852
	16072	2014-05-15	2017	8			#DIV/0!	675								138	161	0.857143
	16072	2014-05-15	2017	9	1	17	5.88235	1446								152	180	0.844444
	16072	2014-05-15	2017	10	3	18	16.6667	1020								160	189	0.846561
	16072	2014-05-15	2017	11	2	19	10.5263	1153								167	196	0.852041
	16072	2014-05-15	2017	12	1	19	5.26316	914								143	170	0.841176
	16072	2014-05-15	2018	1			#DIV/0!	1251								145	169	0.857988
	16072	2014-05-15	2018	2			#DIV/0!	984								145	171	0.847953
	16072	2014-05-15	2018	3			#DIV/0!	1524								159	188	0.845745
	16072	2014-05-15	2018	4			#DIV/0!	1245								168	196	0.857143
	16072	2014-05-15	2018	5	2	18	11.1111	1245								178	206	0.864078
	16072	2014-05-15	2018	6	4	18	22.2222	1543								180	208	0.865385
	16072	2014-05-15	2018	7	3	12	25	1615								194	222	0.873874
	16072	2014-05-15	2018	8	2	12	16.6667	1349								194	222	0.873874
	16072	2014-05-15	2018	9	3	13	23.0769	2183								190	218	0.87156
	16072	2014-05-15	2018	10	4	14	28.5714	2088								193	220	0.877273
	16072	2014-05-15	2018	11	5	14	35.7143	1818								198	225	0.88
	16072	2014-05-15	2018	12	1	14	7.14286	1752								194	220	0.881818
	16072	2014-05-15	2019	1	2	14	14.2857	1824								170	193	0.880829
	16072	2014-05-15	2019	2	2	14	14.2857	1903								171	193	0.88601
	16072	2014-05-15	2019	3	3	14	21.4286	2346								161	185	0.87027
	16072	2014-05-15	2019	4	2	14	14.2857	446								54	62	0.870968
	16072	2014-05-15	2019	5			#DIV/0!	48								20	24	0.833333
	16072	2014-05-15	2019	6	1	14	7.14286	63								16	19	0.842105
	16072	2014-05-15	2019	7	1	14	7.14286	42								13	16	0.8125
	16072	2014-05-15	2019	8	3	15	20	30								9	11	0.818182
	16072	2014-05-15	2019	9			#DIV/0!	96								11	11	1
	16072	2014-05-15	2019	10			#DIV/0!	234								17	17	1
	16072	2014-05-15	2019	11			#DIV/0!	102								21	21	1
	16072	2014-05-15	2019	12			#DIV/0!	318								30	30	1
11	14063	2012-11-15	2012	1
	14063	2012-11-15	2012	2
	14063	2012-11-15	2012	3
	14063	2012-11-15	2012	4
	14063	2012-11-15	2012	5
	14063	2012-11-15	2012	6
	14063	2012-11-15	2012	7
	14063	2012-11-15	2012	8
	14063	2012-11-15	2012	9
	14063	2012-11-15	2012	10
	14063	2012-11-15	2012	11				1821		Present
	14063	2012-11-15	2012	12				1317
	14063	2012-11-15	2013	1				1644
	14063	2012-11-15	2013	2	1	2	50	1506
	14063	2012-11-15	2013	3				1365
	14063	2012-11-15	2013	4				1656
	14063	2012-11-15	2013	5				1473
	14063	2012-11-15	2013	6				1719
	14063	2012-11-15	2013	7				2364
	14063	2012-11-15	2013	8				2028
	14063	2012-11-15	2013	9				1761
	14063	2012-11-15	2013	10	1	2	50	2100
	14063	2012-11-15	2013	11				2094
	14063	2012-11-15	2013	12				1272
	14063	2012-11-15	2014	1				2208
	14063	2012-11-15	2014	2				1854
	14063	2012-11-15	2014	3				1938
	14063	2012-11-15	2014	4				2511
	14063	2012-11-15	2014	5				1947
	14063	2012-11-15	2014	6	1	2	50	1923
	14063	2012-11-15	2014	7				2724
	14063	2012-11-15	2014	8				2478
	14063	2012-11-15	2014	9				2934
	14063	2012-11-15	2014	10				2943
	14063	2012-11-15	2014	11				2166
	14063	2012-11-15	2014	12				3063
	14063	2012-11-15	2015	1				6360
	14063	2012-11-15	2015	2	2	6	33.3333	9814								82	142	0.577465
	14063	2012-11-15	2015	3	5	6	83.3333	14120								92	157	0.585987
	14063	2012-11-15	2015	4	1	6	16.6667	5245								102	171	0.596491
	14063	2012-11-15	2015	5	1	6	16.6667	4494								96	171	0.561404
	14063	2012-11-15	2015	6				3534								73	126	0.579365
	14063	2012-11-15	2015	7	1	6	16.6667	6302								118	205	0.57561
	14063	2012-11-15	2015	8	1	6	16.6667	3386								121	200	0.605
	14063	2012-11-15	2015	9				3465								104	169	0.615385
	14063	2012-11-15	2015	10	1	6	16.6667	3228								110	178	0.617978
	14063	2012-11-15	2015	11				3588								112	189	0.592593
	14063	2012-11-15	2015	12				2829								113	188	0.601064
	14063	2012-11-15	2016	1				3435								111	192	0.578125
	14063	2012-11-15	2016	2				4191								105	180	0.583333
	14063	2012-11-15	2016	3	1	6	16.6667	3930								37	60	0.616667
	14063	2012-11-15	2016	4				3957								31	51	0.607843
	14063	2012-11-15	2016	5	3	11	27.2727	5190								35	52	0.673077
	14063	2012-11-15	2016	6	5	12	41.6667	7236								59	94	0.62766
	14063	2012-11-15	2016	7	5	13	38.4615	16484								99	160	0.61875
	14063	2012-11-15	2016	8	8	13	61.5385	4381								127	205	0.619512
	14063	2012-11-15	2016	9	2	13	15.3846									138	216	0.638889
	14063	2012-11-15	2016	10												138	208	0.663462
	14063	2012-11-15	2016	11												126	196	0.642857
	14063	2012-11-15	2016	12	1	13	7.69231	1734								126	193	0.65285
	14063	2012-11-15	2017	1	2	13	15.3846	5986								141	210	0.671429
	14063	2012-11-15	2017	2	2	13	15.3846	6249								148	225	0.657778
	14063	2012-11-15	2017	3	2	13	15.3846	7188								151	238	0.634454
	14063	2012-11-15	2017	4	2	13	15.3846	6173								148	242	0.61157
	14063	2012-11-15	2017	5	3	13	23.0769	6627								158	251	0.629482
	14063	2012-11-15	2017	6	2	13	15.3846	7838								158	257	0.614786
	14063	2012-11-15	2017	7	2	13	15.3846	7614								159	271	0.586716
	14063	2012-11-15	2017	8	2	13	15.3846	3415								154	267	0.576779
	14063	2012-11-15	2017	9	1	13	7.69231	6400								152	260	0.584615
	14063	2012-11-15	2017	10	2	14	14.2857	6171								149	266	0.56015
	14063	2012-11-15	2017	11	3	14	21.4286	6925								157	275	0.570909
	14063	2012-11-15	2017	12	2	14	14.2857	4532								155	280	0.553571
	14063	2012-11-15	2018	1	3	14	21.4286	6439								161	297	0.542088
	14063	2012-11-15	2018	2	1	14	7.14286	8132								159	288	0.552083
	14063	2012-11-15	2018	3	3	14	21.4286	7369								158	294	0.537415
	14063	2012-11-15	2018	4	2	14	14.2857	9334								157	302	0.519868
	14063	2012-11-15	2018	5	2	14	14.2857	8195								161	309	0.521036
	14063	2012-11-15	2018	6	2	14	14.2857	6821								163	312	0.522436
	14063	2012-11-15	2018	7	2	14	14.2857	8741								164	319	0.514107
	14063	2012-11-15	2018	8	3	14	21.4286	8318								163	316	0.515823
	14063	2012-11-15	2018	9	4	15	26.6667	7262								163	320	0.509375
	14063	2012-11-15	2018	10	1	15	6.66667	7596								165	320	0.515625
	14063	2012-11-15	2018	11	5	21	23.8095	9406								164	316	0.518987
	14063	2012-11-15	2018	12	3	21	14.2857	7482								150	288	0.520833
	14063	2012-11-15	2019	1	3	21	14.2857	9542								171	320	0.534375
	14063	2012-11-15	2019	2	5	21	23.8095	13302								171	327	0.522936
	14063	2012-11-15	2019	3	4	23	17.3913	11251								169	325	0.52
	14063	2012-11-15	2019	4	5	23	21.7391	11420								165	323	0.510836
	14063	2012-11-15	2019	5	4	24	16.6667	10272								164	319	0.514107
	14063	2012-11-15	2019	6	3	24	12.5	9486								163	324	0.503086
	14063	2012-11-15	2019	7	5	18	27.7778	11291								172	336	0.511905
	14063	2012-11-15	2019	8	4	16	25	10112								167	332	0.503012
	14063	2012-11-15	2019	9	6	12	50	7905								170	338	0.502959
	14063	2012-11-15	2019	10	4	14	28.5714	7784								174	339	0.513274
	14063	2012-11-15	2019	11	3	16	18.75	8051								173	337	0.513353
	14063	2012-11-15	2019	12	3	16	18.75	6687		1						168	327	0.513761
13	10765	2013-07-23	2012	1
	10765	2013-07-23	2012	2
	10765	2013-07-23	2012	3
	10765	2013-07-23	2012	4
	10765	2013-07-23	2012	5
	10765	2013-07-23	2012	6
	10765	2013-07-23	2012	7
	10765	2013-07-23	2012	8
	10765	2013-07-23	2012	9
	10765	2013-07-23	2012	10
	10765	2013-07-23	2012	11
	10765	2013-07-23	2012	12
	10765	2013-07-23	2013	1
	10765	2013-07-23	2013	2
	10765	2013-07-23	2013	3
	10765	2013-07-23	2013	4
	10765	2013-07-23	2013	5
	10765	2013-07-23	2013	6
	10765	2013-07-23	2013	7	3	6	50	6715		Present						38	603	0.0630182	Present
	10765	2013-07-23	2013	8	4	7	57.1429	7788								41	634	0.0646688
	10765	2013-07-23	2013	9	4	7	57.1429	6781								44	653	0.0673813
	10765	2013-07-23	2013	10	4	7	57.1429	5306								42	661	0.0635401
	10765	2013-07-23	2013	11	2	9	22.2222	4353								36	607	0.0593081
	10765	2013-07-23	2013	12	3	9	33.3333	2627								25	466	0.0536481
	10765	2013-07-23	2014	1	6	10	60	4114								29	530	0.054717
	10765	2013-07-23	2014	2	2	11	18.1818	4994								37	625	0.0592
	10765	2013-07-23	2014	3	2	10	20	4532								37	642	0.0576324
	10765	2013-07-23	2014	4	5	10	50	5337								41	638	0.0642633
	10765	2013-07-23	2014	5	3	10	30	7945								41	656	0.0625
	10765	2013-07-23	2014	6	4	10	40	6472								38	589	0.0645161
	10765	2013-07-23	2014	7	4	9	44.4444	5775								41	583	0.0703259
	10765	2013-07-23	2014	8	3	9	33.3333	6735								38	646	0.0588235
	10765	2013-07-23	2014	9	4	9	44.4444	5076								36	681	0.0528634
	10765	2013-07-23	2014	10	4	9	44.4444	6059								40	685	0.0583942
	10765	2013-07-23	2014	11	4	9	44.4444	2755								31	525	0.0590476
	10765	2013-07-23	2014	12	4	9	44.4444	5419								34	575	0.0591304
	10765	2013-07-23	2015	1	3	9	33.3333	6582								35	672	0.0520833
	10765	2013-07-23	2015	2	3	9	33.3333	6665								35	684	0.0511696
	10765	2013-07-23	2015	3	5	9	55.5556	7336								33	633	0.0521327
	10765	2013-07-23	2015	4	5	9	55.5556	4942								30	465	0.0645161
	10765	2013-07-23	2015	5	5	11	45.4545	6470								34	654	0.0519878
	10765	2013-07-23	2015	6	4	11	36.3636	4976								36	677	0.0531758
	10765	2013-07-23	2015	7	2	11	18.1818	5601								30	691	0.0434153
	10765	2013-07-23	2015	8	3	11	27.2727	4337								32	708	0.0451977
	10765	2013-07-23	2015	9	3	11	27.2727	5638								31	697	0.0444763
	10765	2013-07-23	2015	10	4	11	36.3636	5185								34	739	0.0460081
	10765	2013-07-23	2015	11	3	11	27.2727	5322								36	754	0.0477454
	10765	2013-07-23	2015	12	4	11	36.3636	4059								35	755	0.0463576
	10765	2013-07-23	2016	1	4	11	36.3636	5818								36	779	0.0462131
	10765	2013-07-23	2016	2	5	11	45.4545	4561								37	791	0.0467762
	10765	2013-07-23	2016	3	3	12	25	4506								36	770	0.0467532
	10765	2013-07-23	2016	4	4	12	33.3333	5451								37	746	0.0495979
	10765	2013-07-23	2016	5	3	12	25	4844								38	780	0.0487179
	10765	2013-07-23	2016	6	4	12	33.3333	4569								32	739	0.0433018
	10765	2013-07-23	2016	7	3	12	25	4992								32	753	0.0424967
	10765	2013-07-23	2016	8	2	12	16.6667	5465								35	802	0.0436409
	10765	2013-07-23	2016	9	3	12	25	5003								36	808	0.0445545
	10765	2013-07-23	2016	10	3	12	25	4714								30	830	0.0361446
	10765	2013-07-23	2016	11	2	12	16.6667	4701								34	796	0.0427136
	10765	2013-07-23	2016	12	4	12	33.3333	4856								35	831	0.0421179
	10765	2013-07-23	2017	1	3	13	23.0769	4948								36	811	0.0443896
	10765	2013-07-23	2017	2	2	15	13.3333	4496								39	828	0.0471014
	10765	2013-07-23	2017	3	4	15	26.6667	5988								35	822	0.0425791
	10765	2013-07-23	2017	4	4	16	25	5239								37	850	0.0435294
	10765	2013-07-23	2017	5	5	16	31.25	6594								35	861	0.0406504
	10765	2013-07-23	2017	6	3	16	18.75	6730								37	847	0.0436836
	10765	2013-07-23	2017	7	3	16	18.75	5328								33	819	0.040293
	10765	2013-07-23	2017	8	3	16	18.75	4959								36	800	0.045
	10765	2013-07-23	2017	9	5	17	29.4118	5155								39	763	0.051114
	10765	2013-07-23	2017	10	4	17	23.5294	5555								39	806	0.0483871
	10765	2013-07-23	2017	11	4	17	23.5294	5197								42	827	0.050786
	10765	2013-07-23	2017	12	4	16	25	4446								52	848	0.0613208
	10765	2013-07-23	2018	1	4	17	23.5294	5786								76	971	0.0782698
	10765	2013-07-23	2018	2	4	17	23.5294	4101								81	1004	0.0806773
	10765	2013-07-23	2018	3	7	18	38.8889	5292								80	982	0.0814664
	10765	2013-07-23	2018	4	5	18	27.7778	5358								93	991	0.0938446
	10765	2013-07-23	2018	5	5	20	25	4926								103	1011	0.101879
	10765	2013-07-23	2018	6	5	20	25	5241								112	1068	0.104869
	10765	2013-07-23	2018	7	4	20	20	5090								94	953	0.0986359
	10765	2013-07-23	2018	8	5	20	25	5439								114	998	0.114228
	10765	2013-07-23	2018	9	5	17	29.4118	4709								112	976	0.114754
	10765	2013-07-23	2018	10	5	17	29.4118	5879		1						126	1000	0.126
	10765	2013-07-23	2018	11	6	20	30	5678		2						133	1009	0.131814
	10765	2013-07-23	2018	12	4	20	20	4309								137	1006	0.136183
	10765	2013-07-23	2019	1	5	20	25	6690								149	1020	0.146078
	10765	2013-07-23	2019	2	5	20	25	6792								152	1017	0.149459
	10765	2013-07-23	2019	3	6	20	30	7534								161	1029	0.156463
	10765	2013-07-23	2019	4	6	22	27.2727	7660								167	1032	0.161822
	10765	2013-07-23	2019	5	4	22	18.1818	8456								181	1052	0.172053
	10765	2013-07-23	2019	6	3	22	13.6364	5128								193	1055	0.182938
	10765	2013-07-23	2019	7	3	22	13.6364	5120								196	1056	0.185606
	10765	2013-07-23	2019	8	4	22	18.1818	6113								196	1058	0.185255
	10765	2013-07-23	2019	9	5	22	22.7273	4684								194	1057	0.183538
	10765	2013-07-23	2019	10	4	22	18.1818	4756								195	1052	0.185361
	10765	2013-07-23	2019	11	3	22	13.6364	5570								199	1055	0.188626
	10765	2013-07-23	2019	12	4	22	18.1818	4196								208	1057	0.196783
14	14155	2014-09-22	2012	1
	14155	2014-09-22	2012	2
	14155	2014-09-22	2012	3
	14155	2014-09-22	2012	4
	14155	2014-09-22	2012	5
	14155	2014-09-22	2012	6
	14155	2014-09-22	2012	7
	14155	2014-09-22	2012	8
	14155	2014-09-22	2012	9
	14155	2014-09-22	2012	10
	14155	2014-09-22	2012	11
	14155	2014-09-22	2012	12
	14155	2014-09-22	2013	1
	14155	2014-09-22	2013	2
	14155	2014-09-22	2013	3
	14155	2014-09-22	2013	4
	14155	2014-09-22	2013	5
	14155	2014-09-22	2013	6
	14155	2014-09-22	2013	7
	14155	2014-09-22	2013	8
	14155	2014-09-22	2013	9
	14155	2014-09-22	2013	10
	14155	2014-09-22	2013	11
	14155	2014-09-22	2013	12
	14155	2014-09-22	2014	1
	14155	2014-09-22	2014	2
	14155	2014-09-22	2014	3
	14155	2014-09-22	2014	4
	14155	2014-09-22	2014	5
	14155	2014-09-22	2014	6
	14155	2014-09-22	2014	7
	14155	2014-09-22	2014	8
	14155	2014-09-22	2014	9	6	12	50	1629		Absent						63	81	0.777778
	14155	2014-09-22	2014	10	3	13	23.0769	2387								96	119	0.806723
	14155	2014-09-22	2014	11	1	13	7.69231	2004								124	146	0.849315
	14155	2014-09-22	2014	12	2	13	15.3846	2364								143	165	0.866667
	14155	2014-09-22	2015	1	2	13	15.3846	2608								159	184	0.86413
	14155	2014-09-22	2015	2	4	15	26.6667	3894								205	240	0.854167
	14155	2014-09-22	2015	3	3	18	16.6667	4581								187	223	0.838565
	14155	2014-09-22	2015	4	5	18	27.7778	6696								214	254	0.84252
	14155	2014-09-22	2015	5	1	18	5.55556	3466								228	271	0.841328
	14155	2014-09-22	2015	6	1	18	5.55556	3789								237	281	0.843416
	14155	2014-09-22	2015	7	1	18	5.55556	964								90	116	0.775862
	14155	2014-09-22	2015	8	2	18	11.1111	2941								166	203	0.817734
	14155	2014-09-22	2015	9	2	16	12.5	3598								228	277	0.823105
	14155	2014-09-22	2015	10	3	17	17.6471	3467								200	244	0.819672
	14155	2014-09-22	2015	11	1	17	5.88235	3717								201	249	0.807229
	14155	2014-09-22	2015	12	2	17	11.7647	3227								220	271	0.811808
	14155	2014-09-22	2016	1	2	17	11.7647	3384								224	276	0.811594
	14155	2014-09-22	2016	2	2	17	11.7647	3691								224	274	0.817518
	14155	2014-09-22	2016	3	1	17	5.88235	3763								218	267	0.816479
	14155	2014-09-22	2016	4	2	15	13.3333	3598								221	272	0.8125
	14155	2014-09-22	2016	5	2	15	13.3333	3629								224	279	0.802867
	14155	2014-09-22	2016	6	2	15	13.3333	3762								224	275	0.814545
	14155	2014-09-22	2016	7	2	16	12.5	3585								230	283	0.812721
	14155	2014-09-22	2016	8	2	16	12.5	4165								225	284	0.792254
	14155	2014-09-22	2016	9	2	16	12.5	3353								222	273	0.813187
	14155	2014-09-22	2016	10	3	16	18.75	3284								222	274	0.810219
	14155	2014-09-22	2016	11	1	16	6.25	3609								214	262	0.816794
	14155	2014-09-22	2016	12	1	16	6.25	3056								216	266	0.81203
	14155	2014-09-22	2017	1	1	16	6.25	3598								219	271	0.808118
	14155	2014-09-22	2017	2	2	16	12.5	3758								220	275	0.8
	14155	2014-09-22	2017	3	1	16	6.25	3759								216	267	0.808989
	14155	2014-09-22	2017	4	1	16	6.25	3627								227	278	0.816547
	14155	2014-09-22	2017	5	1	17	5.88235	4623								232	281	0.825623
	14155	2014-09-22	2017	6	2	17	11.7647	3527								237	286	0.828671
	14155	2014-09-22	2017	7	2	18	11.1111	3701								240	287	0.836237
	14155	2014-09-22	2017	8	1	11	9.09091	379								222	265	0.837736
	14155	2014-09-22	2017	9	1	11	9.09091	2682								230	272	0.845588
	14155	2014-09-22	2017	10	1	11	9.09091	2241								237	279	0.849462
	14155	2014-09-22	2017	11	1	11	9.09091	2962								239	282	0.847518
	14155	2014-09-22	2017	12	1	11	9.09091	1725								252	295	0.854237
	14155	2014-09-22	2018	1	1	6	16.6667	2419								258	300	0.86
	14155	2014-09-22	2018	2	1	6	16.6667	1994								254	297	0.855219
	14155	2014-09-22	2018	3	1	6	16.6667	2491								250	290	0.862069
	14155	2014-09-22	2018	4	1	6	16.6667	2052								260	303	0.858086
	14155	2014-09-22	2018	5	1	6	16.6667	2711								263	307	0.856678
	14155	2014-09-22	2018	6	1	6	16.6667	2877								267	312	0.855769
	14155	2014-09-22	2018	7	1	6	16.6667	2334								267	311	0.858521
	14155	2014-09-22	2018	8	1	6	16.6667	2408								270	314	0.859873
	14155	2014-09-22	2018	9	1	6	16.6667	2341								268	311	0.861736
	14155	2014-09-22	2018	10	1	6	16.6667	1862								265	308	0.86039
	14155	2014-09-22	2018	11	3	6	50	2806								267	309	0.864078
	14155	2014-09-22	2018	12	1	6	16.6667	1449								265	306	0.866013
	14155	2014-09-22	2019	1	1	6	16.6667	2753								267	308	0.866883
	14155	2014-09-22	2019	2	1	6	16.6667	3070								270	310	0.870968
	14155	2014-09-22	2019	3	3	7	42.8571	2332								269	307	0.876221
	14155	2014-09-22	2019	4	2	7	28.5714	2156								269	307	0.876221
	14155	2014-09-22	2019	5	1	7	14.2857	3241								278	316	0.879747
	14155	2014-09-22	2019	6	1	7	14.2857	1536								275	312	0.88141
	14155	2014-09-22	2019	7	1	7	14.2857	2897								280	317	0.883281
	14155	2014-09-22	2019	8	1	7	14.2857	2259								277	313	0.884984
	14155	2014-09-22	2019	9	1	7	14.2857	1167								277	313	0.884984
	14155	2014-09-22	2019	10	1	7	14.2857	1931								276	312	0.884615
	14155	2014-09-22	2019	11	1	7	14.2857	1219								280	316	0.886076
	14155	2014-09-22	2019	12	1	7	14.2857	1001								280	315	0.888889
15	16157	2014-09-16	2012	1
	16157	2014-09-16	2012	2
	16157	2014-09-16	2012	3
	16157	2014-09-16	2012	4
	16157	2014-09-16	2012	5
	16157	2014-09-16	2012	6
	16157	2014-09-16	2012	7
	16157	2014-09-16	2012	8
	16157	2014-09-16	2012	9
	16157	2014-09-16	2012	10
	16157	2014-09-16	2012	11
	16157	2014-09-16	2012	12
	16157	2014-09-16	2013	1
	16157	2014-09-16	2013	2
	16157	2014-09-16	2013	3
	16157	2014-09-16	2013	4
	16157	2014-09-16	2013	5
	16157	2014-09-16	2013	6
	16157	2014-09-16	2013	7
	16157	2014-09-16	2013	8
	16157	2014-09-16	2013	9
	16157	2014-09-16	2013	10
	16157	2014-09-16	2013	11
	16157	2014-09-16	2013	12
	16157	2014-09-16	2014	1
	16157	2014-09-16	2014	2
	16157	2014-09-16	2014	3
	16157	2014-09-16	2014	4
	16157	2014-09-16	2014	5
	16157	2014-09-16	2014	6
	16157	2014-09-16	2014	7
	16157	2014-09-16	2014	8
	16157	2014-09-16	2014	9	7	10	70	9264		Present						34	462	0.0735931	Present
	16157	2014-09-16	2014	10	4	9	44.4444	29114								32	464	0.0689655
	16157	2014-09-16	2014	11	3	22	13.6364	22375								29	503	0.0576541
	16157	2014-09-16	2014	12	5	23	21.7391	41557								34	498	0.0682731
	16157	2014-09-16	2015	1	2	21	9.52381	14848								36	557	0.064632
	16157	2014-09-16	2015	2	7	16	43.75	9639								50	908	0.0550661
	16157	2014-09-16	2015	3	5	16	31.25	8418								67	1231	0.0544273
	16157	2014-09-16	2015	4	2	18	11.1111	10405								88	1562	0.056338
	16157	2014-09-16	2015	5	4	18	22.2222	11834								93	1616	0.0575495
	16157	2014-09-16	2015	6	4	20	20	9638								85	1476	0.0575881
	16157	2014-09-16	2015	7	2	20	10	11812								67	1244	0.0538585
	16157	2014-09-16	2015	8	4	20	20	12616								72	1356	0.0530973
	16157	2014-09-16	2015	9	3	22	13.6364	10016								83	1403	0.0591589
	16157	2014-09-16	2015	10	3	23	13.0435	9967								81	1392	0.0581897
	16157	2014-09-16	2015	11	3	24	12.5	11422								78	1370	0.0569343
	16157	2014-09-16	2015	12	2	24	8.33333	7332								78	1429	0.0545836
	16157	2014-09-16	2016	1	2	24	8.33333	8864								94	1614	0.0582404
	16157	2014-09-16	2016	2	5	24	20.8333	10005								94	1660	0.0566265
	16157	2014-09-16	2016	3	3	25	12	8938								98	1629	0.0601596
	16157	2014-09-16	2016	4	4	16	25	9332								96	1582	0.0606827
	16157	2014-09-16	2016	5	4	16	25	9838								97	1516	0.0639842
	16157	2014-09-16	2016	6	3	16	18.75	8669								94	1437	0.0654141
	16157	2014-09-16	2016	7	5	16	31.25	8657								105	1574	0.066709
	16157	2014-09-16	2016	8	5	16	31.25	9922								118	1759	0.0670836
	16157	2014-09-16	2016	9	6	16	37.5	9830								119	1765	0.0674221
	16157	2014-09-16	2016	10	7	19	36.8421	9159								112	1763	0.0635281
	16157	2014-09-16	2016	11	4	19	21.0526	9775								114	1751	0.0651057
	16157	2014-09-16	2016	12	3	19	15.7895	5386								115	1718	0.0669383
	16157	2014-09-16	2017	1	5	19	26.3158	9307								120	1692	0.070922
	16157	2014-09-16	2017	2	6	19	31.5789	7435								116	1711	0.0677966
	16157	2014-09-16	2017	3	4	19	21.0526	8158								114	1747	0.0652547
	16157	2014-09-16	2017	4	4	19	21.0526	8322								118	1746	0.067583
	16157	2014-09-16	2017	5	4	19	21.0526	9429								119	1700	0.07
	16157	2014-09-16	2017	6	3	19	15.7895	7204								114	1573	0.072473
	16157	2014-09-16	2017	7	4	19	21.0526	8608								106	1446	0.0733057
	16157	2014-09-16	2017	8	3	19	15.7895	8666								106	1438	0.0737135
	16157	2014-09-16	2017	9	3	19	15.7895	8019								116	1579	0.0734642
	16157	2014-09-16	2017	10	5	20	25	8251								120	1636	0.0733496
	16157	2014-09-16	2017	11	4	21	19.0476	7500								133	1638	0.0811966
	16157	2014-09-16	2017	12	3	21	14.2857	5059								141	1660	0.0849398
	16157	2014-09-16	2018	1	4	21	19.0476	9370								165	1726	0.0955968
	16157	2014-09-16	2018	2	4	22	18.1818	7898								175	1760	0.0994318
	16157	2014-09-16	2018	3	2	23	8.69565	8591								200	1821	0.10983
	16157	2014-09-16	2018	4	4	23	17.3913	7764								213	1863	0.114332
	16157	2014-09-16	2018	5	3	23	13.0435	8433								227	1881	0.12068
	16157	2014-09-16	2018	6	3	24	12.5	6364								248	1889	0.131286
	16157	2014-09-16	2018	7	4	24	16.6667	9508								257	1890	0.135979
	16157	2014-09-16	2018	8	3	21	14.2857	10393								265	1904	0.139181
	16157	2014-09-16	2018	9	5	21	23.8095	9446		1						273	1905	0.143307
	16157	2014-09-16	2018	10	5	21	23.8095	9115		1						276	1898	0.145416
	16157	2014-09-16	2018	11	6	21	28.5714	10359		1						277	1891	0.146483
	16157	2014-09-16	2018	12	3	21	14.2857	6911								287	1887	0.152093
	16157	2014-09-16	2019	1	3	21	14.2857	9459								304	1901	0.159916
	16157	2014-09-16	2019	2	3	21	14.2857	10409								317	1914	0.165622
	16157	2014-09-16	2019	3	4	21	19.0476	11265								321	1886	0.170201
	16157	2014-09-16	2019	4	5	21	23.8095	9979								329	1904	0.172794
	16157	2014-09-16	2019	5	6	22	27.2727	11779								338	1910	0.176963
	16157	2014-09-16	2019	6	4	24	16.6667	11963								340	1898	0.179136
	16157	2014-09-16	2019	7	4	25	16	12101								352	1899	0.185361
	16157	2014-09-16	2019	8	4	26	15.3846	13440								360	1900	0.189474
	16157	2014-09-16	2019	9	6	22	27.2727	14054								364	1892	0.192389
	16157	2014-09-16	2019	10	6	22	27.2727	13283								370	1882	0.196599
	16157	2014-09-16	2019	11	5	22	22.7273	12470								388	1900	0.204211
	16157	2014-09-16	2019	12	4	22	18.1818	8767								393	1905	0.206299
16	16158	2013-06-10	2012	1
	16158	2013-06-10	2012	2
	16158	2013-06-10	2012	3
	16158	2013-06-10	2012	4
	16158	2013-06-10	2012	5
	16158	2013-06-10	2012	6
	16158	2013-06-10	2012	7
	16158	2013-06-10	2012	8
	16158	2013-06-10	2012	9
	16158	2013-06-10	2012	10
	16158	2013-06-10	2012	11
	16158	2013-06-10	2012	12
	16158	2013-06-10	2013	1
	16158	2013-06-10	2013	2
	16158	2013-06-10	2013	3
	16158	2013-06-10	2013	4
	16158	2013-06-10	2013	5
	16158	2013-06-10	2013	6	3	10	30	4257		Present						4	297	0.013468	Present
	16158	2013-06-10	2013	7	2	9	22.2222	6209								4	310	0.0129032
	16158	2013-06-10	2013	8	1	8	12.5	5398								5	319	0.015674
	16158	2013-06-10	2013	9	2	8	25	4717								7	341	0.0205279
	16158	2013-06-10	2013	10	2	8	25	6006								7	351	0.019943
	16158	2013-06-10	2013	11	3	8	37.5	6375								8	363	0.0220386
	16158	2013-06-10	2013	12	1	8	12.5	3465								7	333	0.021021
	16158	2013-06-10	2014	1	1	8	12.5	4639								6	349	0.017192
	16158	2013-06-10	2014	2	1	8	12.5	5591								6	352	0.0170455
	16158	2013-06-10	2014	3	1	6	16.6667	4662								5	344	0.0145349
	16158	2013-06-10	2014	4	3	8	37.5	5480								6	344	0.0174419
	16158	2013-06-10	2014	5	3	8	37.5	5084								6	366	0.0163934
	16158	2013-06-10	2014	6	4	8	50	5031								7	373	0.0187668
	16158	2013-06-10	2014	7	2	8	25	5234								5	383	0.0130548
	16158	2013-06-10	2014	8	2	8	25	4780								5	377	0.0132626
	16158	2013-06-10	2014	9	2	9	22.2222	4746								4	374	0.0106952
	16158	2013-06-10	2014	10	1	9	11.1111	4642								6	375	0.016
	16158	2013-06-10	2014	11	1	9	11.1111	4150								5	349	0.0143266
	16158	2013-06-10	2014	12			#DIV/0!	3462								5	319	0.015674
	16158	2013-06-10	2015	1			#DIV/0!	4080								6	331	0.0181269
	16158	2013-06-10	2015	2	5	11	45.4545	5472								6	340	0.0176471
	16158	2013-06-10	2015	3	5	10	50	6246								5	394	0.0126904
	16158	2013-06-10	2015	4	2	10	20	4923								6	393	0.0152672
	16158	2013-06-10	2015	5	1	10	10	4651								6	397	0.0151134
	16158	2013-06-10	2015	6	3	10	30	4748								7	399	0.0175439
	16158	2013-06-10	2015	7	2	10	20	4694								6	403	0.0148883
	16158	2013-06-10	2015	8	2	10	20	4601								7	401	0.0174564
	16158	2013-06-10	2015	9	2	10	20	4796								6	396	0.0151515
	16158	2013-06-10	2015	10	4	10	40	4025								6	389	0.0154242
	16158	2013-06-10	2015	11	2	10	20	3590								5	366	0.0136612
	16158	2013-06-10	2015	12	1	10	10	2389								6	388	0.0154639
	16158	2013-06-10	2016	1	1	10	10	2721								6	384	0.015625
	16158	2013-06-10	2016	2	4	12	33.3333	2614								6	382	0.0157068
	16158	2013-06-10	2016	3	4	13	30.7692	4501								6	395	0.0151899
	16158	2013-06-10	2016	4	3	13	23.0769	4629								6	392	0.0153061
	16158	2013-06-10	2016	5	3	13	23.0769	3835								6	408	0.0147059
	16158	2013-06-10	2016	6	1	13	7.69231	2948								7	417	0.0167866
	16158	2013-06-10	2016	7	3	14	21.4286	2904								7	416	0.0168269
	16158	2013-06-10	2016	8	2	15	13.3333	2656								7	412	0.0169903
	16158	2013-06-10	2016	9	2	16	12.5	2977								7	416	0.0168269
	16158	2013-06-10	2016	10	3	16	18.75	2628								8	407	0.019656
	16158	2013-06-10	2016	11	4	16	25	2927								8	395	0.0202532
	16158	2013-06-10	2016	12	2	16	12.5	2172								7	382	0.0183246
	16158	2013-06-10	2017	1	4	16	25	3040								7	411	0.0170316
	16158	2013-06-10	2017	2	2	16	12.5	2772								9	408	0.0220588
	16158	2013-06-10	2017	3	3	16	18.75	3259								9	420	0.0214286
	16158	2013-06-10	2017	4	2	16	12.5	3450								9	402	0.0223881
	16158	2013-06-10	2017	5			#DIV/0!	2592								8	396	0.020202
	16158	2013-06-10	2017	6	1	16	6.25	3290								9	419	0.0214797
	16158	2013-06-10	2017	7	1	17	5.88235	3533								8	429	0.018648
	16158	2013-06-10	2017	8	1	17	5.88235	2021								8	409	0.0195599
	16158	2013-06-10	2017	9	1	17	5.88235	3403								8	384	0.0208333
	16158	2013-06-10	2017	10	1	17	5.88235	2264								10	422	0.0236967
	16158	2013-06-10	2017	11			#DIV/0!	1737								13	416	0.03125
	16158	2013-06-10	2017	12	2	17	11.7647	1404								17	422	0.0402844
	16158	2013-06-10	2018	1	2	17	11.7647	1915								23	431	0.0533643
	16158	2013-06-10	2018	2	1	17	5.88235	2345								28	423	0.0661939
	16158	2013-06-10	2018	3	1	17	5.88235	3329								37	445	0.0831461
	16158	2013-06-10	2018	4	1	17	5.88235	2845								46	445	0.103371
	16158	2013-06-10	2018	5	1	17	5.88235	2972								55	462	0.119048
	16158	2013-06-10	2018	6	1	17	5.88235	2434								60	469	0.127932
	16158	2013-06-10	2018	7	1	17	5.88235	2617								70	478	0.146444
	16158	2013-06-10	2018	8	1	18	5.55556	2696								82	483	0.169772
	16158	2013-06-10	2018	9	1	18	5.55556	4559								85	479	0.177453
	16158	2013-06-10	2018	10	1	18	5.55556	3545								84	480	0.175
	16158	2013-06-10	2018	11	3	18	16.6667	3822								88	481	0.182952
	16158	2013-06-10	2018	12	1	18	5.55556	3071								81	458	0.176856
	16158	2013-06-10	2019	1	1	18	5.55556	3431								93	479	0.194154
	16158	2013-06-10	2019	2	1	18	5.55556	3212								89	478	0.186192
	16158	2013-06-10	2019	3	1	18	5.55556	4497								91	465	0.195699
	16158	2013-06-10	2019	4	1	18	5.55556	3564								91	468	0.194444
	16158	2013-06-10	2019	5	1	18	5.55556	3652								77	410	0.187805
	16158	2013-06-10	2019	6	2	19	10.5263	3039								55	319	0.172414
	16158	2013-06-10	2019	7	2	19	10.5263	3892								67	342	0.195906
	16158	2013-06-10	2019	8	4	20	20	4725								81	390	0.207692
	16158	2013-06-10	2019	9	4	23	17.3913	5170								107	465	0.230108
	16158	2013-06-10	2019	10	2	23	8.69565	4924								114	485	0.235052
	16158	2013-06-10	2019	11	2	23	8.69565	3393								113	469	0.240938
	16158	2013-06-10	2019	12	2	23	8.69565	2461		1						114	455	0.250549
17	13920	2014-08-12	2012	1
	13920	2014-08-12	2012	2
	13920	2014-08-12	2012	3
	13920	2014-08-12	2012	4
	13920	2014-08-12	2012	5
	13920	2014-08-12	2012	6
	13920	2014-08-12	2012	7
	13920	2014-08-12	2012	8
	13920	2014-08-12	2012	9
	13920	2014-08-12	2012	10
	13920	2014-08-12	2012	11
	13920	2014-08-12	2012	12
	13920	2014-08-12	2013	1
	13920	2014-08-12	2013	2
	13920	2014-08-12	2013	3
	13920	2014-08-12	2013	4
	13920	2014-08-12	2013	5
	13920	2014-08-12	2013	6
	13920	2014-08-12	2013	7
	13920	2014-08-12	2013	8
	13920	2014-08-12	2013	9
	13920	2014-08-12	2013	10
	13920	2014-08-12	2013	11
	13920	2014-08-12	2013	12
	13920	2014-08-12	2014	1
	13920	2014-08-12	2014	2
	13920	2014-08-12	2014	3
	13920	2014-08-12	2014	4
	13920	2014-08-12	2014	5
	13920	2014-08-12	2014	6
	13920	2014-08-12	2014	7
	13920	2014-08-12	2014	8	3	4	75	2986		Absent						81	262	0.30916	Present
	13920	2014-08-12	2014	9	4	11	36.3636	3552								77	259	0.297297
	13920	2014-08-12	2014	10	2	11	18.1818	2794								76	263	0.288973
	13920	2014-08-12	2014	11	3	11	27.2727	2792								74	263	0.281369
	13920	2014-08-12	2014	12	2	11	18.1818	1524								75	270	0.277778
	13920	2014-08-12	2015	1			#DIV/0!	2604								72	259	0.277992
	13920	2014-08-12	2015	2			#DIV/0!	2805								67	271	0.247232
	13920	2014-08-12	2015	3	3	12	25	3015								74	281	0.263345
	13920	2014-08-12	2015	4	2	12	16.6667	3010								74	288	0.256944
	13920	2014-08-12	2015	5	1	12	8.33333	2751								74	295	0.250847
	13920	2014-08-12	2015	6	1	10	10	2859								76	300	0.253333
	13920	2014-08-12	2015	7	2	13	15.3846	4075								81	315	0.257143
	13920	2014-08-12	2015	8	2	13	15.3846	3564								72	341	0.211144
	13920	2014-08-12	2015	9	4	15	26.6667	5238								94	387	0.242894
	13920	2014-08-12	2015	10	5	16	31.25	3911								84	369	0.227642
	13920	2014-08-12	2015	11	3	16	18.75	4442								120	405	0.296296
	13920	2014-08-12	2015	12	1	16	6.25	2114								99	373	0.265416
	13920	2014-08-12	2016	1			#DIV/0!	3618								80	356	0.224719
	13920	2014-08-12	2016	2	2	16	12.5	4036								103	391	0.263427
	13920	2014-08-12	2016	3	2	16	12.5	4002								96	407	0.235872
	13920	2014-08-12	2016	4	2	17	11.7647	3972								98	419	0.23389
	13920	2014-08-12	2016	5	6	26	23.0769	5796								90	435	0.206897
	13920	2014-08-12	2016	6	4	28	14.2857	5742								77	423	0.182033
	13920	2014-08-12	2016	7	2	29	6.89655	19921								105	497	0.211268
	13920	2014-08-12	2016	8	5	33	15.1515	9550								137	653	0.209801
	13920	2014-08-12	2016	9	4	34	11.7647	6525								119	501	0.237525
	13920	2014-08-12	2016	10	2	34	5.88235	1579								49	227	0.215859
	13920	2014-08-12	2016	11	3	34	8.82353	-								17	69	0.246377
	13920	2014-08-12	2016	12			#DIV/0!	171								14	42	0.333333
	13920	2014-08-12	2017	1	2	34	5.88235	2805								62	201	0.308458
	13920	2014-08-12	2017	2	2	34	5.88235	3119								102	331	0.308157
	13920	2014-08-12	2017	3			#DIV/0!	3996								177	544	0.325368
	13920	2014-08-12	2017	4			#DIV/0!									235	665	0.353383
	13920	2014-08-12	2017	5			#DIV/0!	1566								265	718	0.369081
	13920	2014-08-12	2017	6	3	36	8.33333	2573								319	819	0.389499
	13920	2014-08-12	2017	7	2	36	5.55556	5521								356	870	0.409195
	13920	2014-08-12	2017	8	1	19	5.26316	1952								363	875	0.414857
	13920	2014-08-12	2017	9	1	19	5.26316	6961								331	797	0.415307
	13920	2014-08-12	2017	10	2	19	10.5263	5609								344	798	0.431078
	13920	2014-08-12	2017	11	1	19	5.26316	6622								346	816	0.42402
	13920	2014-08-12	2017	12	1	21	4.7619	5954								325	774	0.419897
	13920	2014-08-12	2018	1	1	21	4.7619	7331								332	811	0.409371
	13920	2014-08-12	2018	2	2	24	8.33333	5994								349	814	0.428747
	13920	2014-08-12	2018	3	4	24	16.6667	1588								148	381	0.388451
	13920	2014-08-12	2018	4	2	24	8.33333	1707								120	309	0.38835
	13920	2014-08-12	2018	5	2	24	8.33333	2673								176	378	0.465608
	13920	2014-08-12	2018	6	4	24	16.6667	4498								294	615	0.478049
	13920	2014-08-12	2018	7	5	26	19.2308	7152								394	817	0.482252
	13920	2014-08-12	2018	8	7	26	26.9231	6370								449	908	0.494493
	13920	2014-08-12	2018	9	4	26	15.3846	7594								454	925	0.490811
	13920	2014-08-12	2018	10	5	26	19.2308	7333								462	926	0.49892
	13920	2014-08-12	2018	11	5	28	17.8571	7238								492	955	0.515183
	13920	2014-08-12	2018	12	5	28	17.8571	5361								482	953	0.505771
	13920	2014-08-12	2019	1	3	28	10.7143	7509								502	978	0.513292
	13920	2014-08-12	2019	2	5	28	17.8571	7663								514	974	0.527721
	13920	2014-08-12	2019	3	2	29	6.89655	6064								517	983	0.525941
	13920	2014-08-12	2019	4	2	29	6.89655	7259								541	985	0.549239
	13920	2014-08-12	2019	5	2	30	6.66667	9339								536	994	0.539235
	13920	2014-08-12	2019	6	2	31	6.45161	8194								591	1042	0.567179
	13920	2014-08-12	2019	7	3	30	10	10554								649	1118	0.580501
	13920	2014-08-12	2019	8	4	33	12.1212	9060								672	1150	0.584348
	13920	2014-08-12	2019	9	4	33	12.1212	5422								667	1139	0.585601
	13920	2014-08-12	2019	10	3	33	9.09091	7809								673	1153	0.583695
	13920	2014-08-12	2019	11	3	34	8.82353	9248								681	1156	0.5891
	13920	2014-08-12	2019	12	4	35	11.4286	6512								683	1161	0.588286
18	15885	2014-08-08	2012	1
	15885	2014-08-08	2012	2
	15885	2014-08-08	2012	3
	15885	2014-08-08	2012	4
	15885	2014-08-08	2012	5
	15885	2014-08-08	2012	6
	15885	2014-08-08	2012	7
	15885	2014-08-08	2012	8
	15885	2014-08-08	2012	9
	15885	2014-08-08	2012	10
	15885	2014-08-08	2012	11
	15885	2014-08-08	2012	12
	15885	2014-08-08	2013	1
	15885	2014-08-08	2013	2
	15885	2014-08-08	2013	3
	15885	2014-08-08	2013	4
	15885	2014-08-08	2013	5
	15885	2014-08-08	2013	6
	15885	2014-08-08	2013	7
	15885	2014-08-08	2013	8
	15885	2014-08-08	2013	9
	15885	2014-08-08	2013	10
	15885	2014-08-08	2013	11
	15885	2014-08-08	2013	12
	15885	2014-08-08	2014	1
	15885	2014-08-08	2014	2
	15885	2014-08-08	2014	3
	15885	2014-08-08	2014	4
	15885	2014-08-08	2014	5
	15885	2014-08-08	2014	6
	15885	2014-08-08	2014	7
	15885	2014-08-08	2014	8	4	9	44.4444	2314		Present						17	144	0.118056	Present
	15885	2014-08-08	2014	9	1	10	10	2783								15	161	0.0931677
	15885	2014-08-08	2014	10	5	10	50	3478								13	160	0.08125
	15885	2014-08-08	2014	11	1	10	10	1751								14	145	0.0965517
	15885	2014-08-08	2014	12			#DIV/0!	1248								11	136	0.0808824
	15885	2014-08-08	2015	1	2	10	20	1713								13	138	0.0942029
	15885	2014-08-08	2015	2	2	10	20	2330								16	150	0.106667
	15885	2014-08-08	2015	3	2	10	20	2895								17	172	0.0988372
	15885	2014-08-08	2015	4	1	10	10	1824								17	169	0.100592
	15885	2014-08-08	2015	5	2	11	18.1818	2093								21	196	0.107143
	15885	2014-08-08	2015	6	2	11	18.1818	2581								22	208	0.105769
	15885	2014-08-08	2015	7	4	11	36.3636	2884								20	215	0.0930233
	15885	2014-08-08	2015	8	1	11	9.09091	2241								22	204	0.107843
	15885	2014-08-08	2015	9	4	13	30.7692	2536								20	217	0.0921659
	15885	2014-08-08	2015	10	4	10	40	2716								20	191	0.104712
	15885	2014-08-08	2015	11	1	10	10	2079								18	195	0.0923077
	15885	2014-08-08	2015	12	2	10	20	2059								20	198	0.10101
	15885	2014-08-08	2016	1	2	10	20	2165								20	199	0.100503
	15885	2014-08-08	2016	2	3	10	30	1863								23	206	0.11165
	15885	2014-08-08	2016	3	2	13	15.3846	2312								21	197	0.106599
	15885	2014-08-08	2016	4	1	13	7.69231	2117								22	196	0.112245
	15885	2014-08-08	2016	5	4	13	30.7692	2620								21	202	0.10396
	15885	2014-08-08	2016	6	2	13	15.3846	1837								22	213	0.103286
	15885	2014-08-08	2016	7	2	13	15.3846	1711								23	212	0.108491
	15885	2014-08-08	2016	8	1	13	7.69231	1697								21	214	0.0981308
	15885	2014-08-08	2016	9	3	13	23.0769	1654								23	197	0.116751
	15885	2014-08-08	2016	10			#DIV/0!	1203								21	167	0.125749
	15885	2014-08-08	2016	11	2	13	15.3846	1260								20	156	0.128205
	15885	2014-08-08	2016	12	1	13	7.69231	1065								19	161	0.118012
	15885	2014-08-08	2017	1	2	13	15.3846	1841								22	195	0.112821
	15885	2014-08-08	2017	2	3	13	23.0769	1673								23	206	0.11165
	15885	2014-08-08	2017	3	3	13	23.0769	1553								23	215	0.106977
	15885	2014-08-08	2017	4	1	13	7.69231	1785								22	204	0.107843
	15885	2014-08-08	2017	5	1	13	7.69231	1487								19	196	0.0969388
	15885	2014-08-08	2017	6	1	13	7.69231	1362								23	204	0.112745
	15885	2014-08-08	2017	7	1	13	7.69231	1777								22	207	0.10628
	15885	2014-08-08	2017	8	2	13	15.3846	136								24	217	0.110599
	15885	2014-08-08	2017	9	1	13	7.69231	1630								19	195	0.0974359
	15885	2014-08-08	2017	10	1	13	7.69231	1707								25	207	0.120773
	15885	2014-08-08	2017	11	3	16	18.75	1572								26	209	0.124402
	15885	2014-08-08	2017	12	3	17	17.6471	1391								29	200	0.145
	15885	2014-08-08	2018	1	2	16	12.5	1789								33	216	0.152778
	15885	2014-08-08	2018	2	2	16	12.5	1345								39	219	0.178082
	15885	2014-08-08	2018	3	4	16	25	1474								40	220	0.181818
	15885	2014-08-08	2018	4	3	16	18.75	1442								40	213	0.187793
	15885	2014-08-08	2018	5	3	17	17.6471	1374								43	219	0.196347
	15885	2014-08-08	2018	6	3	17	17.6471	1629								44	222	0.198198
	15885	2014-08-08	2018	7	3	17	17.6471	2101								48	225	0.213333
	15885	2014-08-08	2018	8	4	17	23.5294	2022								52	226	0.230088
	15885	2014-08-08	2018	9	3	17	17.6471	1744								50	226	0.221239
	15885	2014-08-08	2018	10	3	17	17.6471	1725								53	228	0.232456
	15885	2014-08-08	2018	11	4	18	22.2222	1798								54	231	0.233766
	15885	2014-08-08	2018	12	3	18	16.6667	1255								51	221	0.230769
	15885	2014-08-08	2019	1	1	18	5.55556	1691								48	217	0.221198
	15885	2014-08-08	2019	2	2	18	11.1111	1385								51	225	0.226667
	15885	2014-08-08	2019	3	2	18	11.1111	1701								53	225	0.235556
	15885	2014-08-08	2019	4	2	18	11.1111	1692								54	220	0.245455
	15885	2014-08-08	2019	5	2	18	11.1111	1904								59	224	0.263393
	15885	2014-08-08	2019	6	2	18	11.1111	1718								63	227	0.277533
	15885	2014-08-08	2019	7	2	19	10.5263	1849								64	219	0.292237
	15885	2014-08-08	2019	8	5	20	25	1449								62	216	0.287037
	15885	2014-08-08	2019	9	2	20	10	1700								65	224	0.290179
	15885	2014-08-08	2019	10	2	20	10	1715								63	212	0.29717
	15885	2014-08-08	2019	11	2	20	10	1022								45	161	0.279503
	15885	2014-08-08	2019	12	1	20	5	806		1						41	150	0.273333
19	15894	2013-09-13	2012	1
	15894	2013-09-13	2012	2
	15894	2013-09-13	2012	3
	15894	2013-09-13	2012	4
	15894	2013-09-13	2012	5
	15894	2013-09-13	2012	6
	15894	2013-09-13	2012	7
	15894	2013-09-13	2012	8
	15894	2013-09-13	2012	9
	15894	2013-09-13	2012	10
	15894	2013-09-13	2012	11
	15894	2013-09-13	2012	12
	15894	2013-09-13	2013	1
	15894	2013-09-13	2013	2
	15894	2013-09-13	2013	3
	15894	2013-09-13	2013	4
	15894	2013-09-13	2013	5
	15894	2013-09-13	2013	6
	15894	2013-09-13	2013	7
	15894	2013-09-13	2013	8
	15894	2013-09-13	2013	9	2	3	66.6667	2870		Present						156	359	0.43454	Present
	15894	2013-09-13	2013	10	1	3	33.3333	2724								171	382	0.447644
	15894	2013-09-13	2013	11			#DIV/0!	3027								175	387	0.452196
	15894	2013-09-13	2013	12	4	8	50	2320								160	353	0.453258
	15894	2013-09-13	2014	1	3	8	37.5	4241								179	382	0.468586
	15894	2013-09-13	2014	2	3	8	37.5	2899								176	371	0.474394
	15894	2013-09-13	2014	3	2	8	25	3935								180	385	0.467532
	15894	2013-09-13	2014	4	3	8	37.5	3910								176	380	0.463158
	15894	2013-09-13	2014	5	4	10	40	9443								178	395	0.450633
	15894	2013-09-13	2014	6	2	10	20	4154								173	393	0.440204
	15894	2013-09-13	2014	7	2	11	18.1818	4344								175	407	0.429975
	15894	2013-09-13	2014	8	1	11	9.09091	3323								178	407	0.437346
	15894	2013-09-13	2014	9	1	11	9.09091	3770								185	423	0.437352
	15894	2013-09-13	2014	10	2	11	18.1818	3414								182	424	0.429245
	15894	2013-09-13	2014	11	1	11	9.09091	3488								175	428	0.408879
	15894	2013-09-13	2014	12	1	11	9.09091	1996								160	379	0.422164
	15894	2013-09-13	2015	1	1	11	9.09091	3521								157	378	0.415344
	15894	2013-09-13	2015	2	3	11	27.2727	3040								181	432	0.418981
	15894	2013-09-13	2015	3	1	11	9.09091	3095								171	388	0.440722
	15894	2013-09-13	2015	4			#DIV/0!	2169								168	380	0.442105
	15894	2013-09-13	2015	5			#DIV/0!	3198								166	382	0.434555
	15894	2013-09-13	2015	6	1	12	8.33333	2631								172	394	0.436548
	15894	2013-09-13	2015	7	3	13	23.0769	3760								183	422	0.433649
	15894	2013-09-13	2015	8	1	13	7.69231	2811								185	423	0.437352
	15894	2013-09-13	2015	9	1	13	7.69231	3535								180	422	0.42654
	15894	2013-09-13	2015	10	3	15	20	2538								182	419	0.434368
	15894	2013-09-13	2015	11	2	15	13.3333	3401								176	409	0.430318
	15894	2013-09-13	2015	12	3	16	18.75	2796								177	406	0.435961
	15894	2013-09-13	2016	1	1	16	6.25	3429								186	425	0.437647
	15894	2013-09-13	2016	2	1	16	6.25	3390								180	435	0.413793
	15894	2013-09-13	2016	3	1	18	5.55556	3554								189	454	0.4163
	15894	2013-09-13	2016	4	1	18	5.55556	3277								194	455	0.426374
	15894	2013-09-13	2016	5	2	18	11.1111	3759								187	449	0.416481
	15894	2013-09-13	2016	6	3	20	15	3034								190	473	0.401691
	15894	2013-09-13	2016	7	3	20	15	3946								201	491	0.409369
	15894	2013-09-13	2016	8	3	21	14.2857	3588								207	497	0.416499
	15894	2013-09-13	2016	9	2	21	9.52381	2568								196	482	0.406639
	15894	2013-09-13	2016	10	2	21	9.52381	2638								203	498	0.407631
	15894	2013-09-13	2016	11	1	21	4.7619	2694								188	469	0.400853
	15894	2013-09-13	2016	12	1	21	4.7619	1653								179	444	0.403153
	15894	2013-09-13	2017	1	2	21	9.52381	2481								179	438	0.408676
	15894	2013-09-13	2017	2	2	21	9.52381	2660								191	479	0.398747
	15894	2013-09-13	2017	3	2	21	9.52381	2383								192	489	0.392638
	15894	2013-09-13	2017	4	2	21	9.52381	2408								189	472	0.400424
	15894	2013-09-13	2017	5	2	21	9.52381	2778								188	465	0.404301
	15894	2013-09-13	2017	6	2	21	9.52381	1968								184	455	0.404396
	15894	2013-09-13	2017	7	3	23	13.0435	2365								184	466	0.39485
	15894	2013-09-13	2017	8	2	23	8.69565	2024								187	461	0.40564
	15894	2013-09-13	2017	9	1	23	4.34783	1932								186	468	0.397436
	15894	2013-09-13	2017	10	2	23	8.69565	1365								175	435	0.402299
	15894	2013-09-13	2017	11	2	23	8.69565	1946								180	433	0.415704
	15894	2013-09-13	2017	12	2	23	8.69565	936								178	426	0.41784
	15894	2013-09-13	2018	1	2	23	8.69565	2301								212	475	0.446316
	15894	2013-09-13	2018	2	2	23	8.69565	1797								215	475	0.452632
	15894	2013-09-13	2018	3	2	23	8.69565	2218								224	491	0.456212
	15894	2013-09-13	2018	4	2	23	8.69565	2363								227	493	0.460446
	15894	2013-09-13	2018	5	2	20	10	2705								241	510	0.472549
	15894	2013-09-13	2018	6	2	20	10	1857								243	510	0.476471
	15894	2013-09-13	2018	7	2	20	10	2053								246	510	0.482353
	15894	2013-09-13	2018	8	1	20	5	2386								251	515	0.487379
	15894	2013-09-13	2018	9	1	20	5	2848								247	509	0.485265
	15894	2013-09-13	2018	10	2	20	10	2630								250	508	0.492126
	15894	2013-09-13	2018	11	4	20	20	2750								243	502	0.484064
	15894	2013-09-13	2018	12	2	20	10	2334								245	500	0.49
	15894	2013-09-13	2019	1	2	20	10	2917								249	510	0.488235
	15894	2013-09-13	2019	2	2	20	10	2788								258	516	0.5
	15894	2013-09-13	2019	3	2	21	9.52381	2901								261	517	0.504836
	15894	2013-09-13	2019	4	2	21	9.52381	3177								267	525	0.508571
	15894	2013-09-13	2019	5	1	21	4.7619	3153								268	521	0.514395
	15894	2013-09-13	2019	6	2	21	9.52381	2606								274	524	0.522901
	15894	2013-09-13	2019	7	3	21	14.2857	4066								286	538	0.531599
	15894	2013-09-13	2019	8	4	22	18.1818	3720								286	540	0.52963
	15894	2013-09-13	2019	9	3	23	13.0435	3470								288	542	0.531365
	15894	2013-09-13	2019	10	2	23	8.69565	3579								291	544	0.534926
	15894	2013-09-13	2019	11	2	23	8.69565	3722								298	549	0.542805
	15894	2013-09-13	2019	12	2	23	8.69565	2858								296	548	0.540146
20	16012	2013-05-24	2012	1
	16012	2013-05-24	2012	2
	16012	2013-05-24	2012	3
	16012	2013-05-24	2012	4
	16012	2013-05-24	2012	5
	16012	2013-05-24	2012	6
	16012	2013-05-24	2012	7
	16012	2013-05-24	2012	8
	16012	2013-05-24	2012	9
	16012	2013-05-24	2012	10
	16012	2013-05-24	2012	11
	16012	2013-05-24	2012	12
	16012	2013-05-24	2013	1
	16012	2013-05-24	2013	2
	16012	2013-05-24	2013	3
	16012	2013-05-24	2013	4
	16012	2013-05-24	2013	5	3	6	50	3467		Present						7	293	0.0238908	Present
	16012	2013-05-24	2013	6	2	9	22.2222	3988								7	290	0.0241379
	16012	2013-05-24	2013	7	2	10	20	4814								9	296	0.0304054
	16012	2013-05-24	2013	8	4	8	50	6160								10	307	0.0325733
	16012	2013-05-24	2013	9	4	16	25	4358								11	300	0.0366667
	16012	2013-05-24	2013	10	4	16	25	4555								12	293	0.0409556
	16012	2013-05-24	2013	11	3	16	18.75	3158								11	292	0.0376712
	16012	2013-05-24	2013	12	1	16	6.25	1958								11	267	0.0411985
	16012	2013-05-24	2014	1	5	16	31.25	2921								8	282	0.0283688
	16012	2013-05-24	2014	2	2	16	12.5	3299								9	300	0.03
	16012	2013-05-24	2014	3	4	16	25	3728								9	294	0.0306122
	16012	2013-05-24	2014	4	6	18	33.3333	5319								11	300	0.0366667
	16012	2013-05-24	2014	5	4	18	22.2222	7050								9	302	0.0298013
	16012	2013-05-24	2014	6	3	18	16.6667	7387								11	310	0.0354839
	16012	2013-05-24	2014	7	3	18	16.6667	3702								10	295	0.0338983
	16012	2013-05-24	2014	8	4	18	22.2222	3950								8	322	0.0248447
	16012	2013-05-24	2014	9	2	18	11.1111	4291								10	332	0.0301205
	16012	2013-05-24	2014	10	1	18	5.55556	3869								9	328	0.027439
	16012	2013-05-24	2014	11	2	18	11.1111	3807								10	330	0.030303
	16012	2013-05-24	2014	12	2	19	10.5263	3948								13	341	0.0381232
	16012	2013-05-24	2015	1	2	19	10.5263	4354								12	355	0.0338028
	16012	2013-05-24	2015	2	4	9	44.4444	4386								11	361	0.0304709
	16012	2013-05-24	2015	3	3	9	33.3333	5429								10	373	0.0268097
	16012	2013-05-24	2015	4	3	9	33.3333	5866								12	369	0.0325203
	16012	2013-05-24	2015	5	1	9	11.1111	5435								12	378	0.031746
	16012	2013-05-24	2015	6	2	9	22.2222	5466								12	382	0.0314136
	16012	2013-05-24	2015	7	3	9	33.3333	5073								12	380	0.0315789
	16012	2013-05-24	2015	8	1	9	11.1111	4504								12	387	0.0310078
	16012	2013-05-24	2015	9	2	9	22.2222	4669								12	394	0.0304569
	16012	2013-05-24	2015	10	6	12	50	4027								14	397	0.0352645
	16012	2013-05-24	2015	11	3	12	25	3641								14	389	0.0359897
	16012	2013-05-24	2015	12	2	12	16.6667	3084								13	394	0.0329949
	16012	2013-05-24	2016	1	1	12	8.33333	3637								12	420	0.0285714
	16012	2013-05-24	2016	2	2	12	16.6667	3790								13	429	0.030303
	16012	2013-05-24	2016	3	3	14	21.4286	3649								13	416	0.03125
	16012	2013-05-24	2016	4	5	14	35.7143	3517								13	424	0.0306604
	16012	2013-05-24	2016	5	5	14	35.7143	3485								15	435	0.0344828
	16012	2013-05-24	2016	6	3	14	21.4286	3654								16	440	0.0363636
	16012	2013-05-24	2016	7	6	14	42.8571	4182								19	464	0.0409483
	16012	2013-05-24	2016	8	2	16	12.5	3752								22	458	0.0480349
	16012	2013-05-24	2016	9	4	16	25	3477								20	459	0.043573
	16012	2013-05-24	2016	10	3	16	18.75	3774								22	468	0.0470085
	16012	2013-05-24	2016	11	4	16	25	3564								24	478	0.0502092
	16012	2013-05-24	2016	12	4	16	25	2408								25	469	0.0533049
	16012	2013-05-24	2017	1	3	16	18.75	4052								23	468	0.0491453
	16012	2013-05-24	2017	2	3	16	18.75	3532								24	483	0.0496894
	16012	2013-05-24	2017	3	4	16	25	3759								24	479	0.0501044
	16012	2013-05-24	2017	4	3	16	18.75	3716								26	488	0.0532787
	16012	2013-05-24	2017	5	4	16	25	4117								24	498	0.0481928
	16012	2013-05-24	2017	6	4	17	23.5294	3505								26	495	0.0525253
	16012	2013-05-24	2017	7	3	17	17.6471	3969								27	498	0.0542169
	16012	2013-05-24	2017	8	3	17	17.6471	893								28	510	0.054902
	16012	2013-05-24	2017	9	4	17	23.5294	3522								28	506	0.055336
	16012	2013-05-24	2017	10	3	17	17.6471	3123								29	506	0.0573123
	16012	2013-05-24	2017	11	4	17	23.5294	3307								39	524	0.0744275
	16012	2013-05-24	2017	12	3	17	17.6471	2848								43	527	0.0815939
	16012	2013-05-24	2018	1	4	18	22.2222	4202								49	530	0.0924528
	16012	2013-05-24	2018	2	3	18	16.6667	3187								61	535	0.114019
	16012	2013-05-24	2018	3	3	18	16.6667	4446								74	547	0.135283
	16012	2013-05-24	2018	4	3	18	16.6667	4147								83	555	0.14955
	16012	2013-05-24	2018	5	4	19	21.0526	4286								96	569	0.168717
	16012	2013-05-24	2018	6	4	19	21.0526	3945								102	575	0.177391
	16012	2013-05-24	2018	7	4	21	19.0476	4130								106	578	0.183391
	16012	2013-05-24	2018	8	5	21	23.8095	4397								113	582	0.194158
	16012	2013-05-24	2018	9	3	21	14.2857	4658		1						120	582	0.206186
	16012	2013-05-24	2018	10	4	21	19.0476	5153		1						123	590	0.208475
	16012	2013-05-24	2018	11	6	21	28.5714	4989		1						126	589	0.213922
	16012	2013-05-24	2018	12	2	22	9.09091	4182		1						132	592	0.222973
	16012	2013-05-24	2019	1	4	22	18.1818	5005		1						137	596	0.229866
	16012	2013-05-24	2019	2	4	22	18.1818	4805		1						153	612	0.25
	16012	2013-05-24	2019	3	5	22	22.7273	6224		1						162	615	0.263415
	16012	2013-05-24	2019	4	4	22	18.1818	6860		1						170	621	0.273752
	16012	2013-05-24	2019	5	4	22	18.1818	6642		1						176	624	0.282051
	16012	2013-05-24	2019	6	3	22	13.6364	6281		1						177	625	0.2832
	16012	2013-05-24	2019	7	4	14	28.5714	6068		1						184	629	0.292528
	16012	2013-05-24	2019	8	5	15	33.3333	6361		1						196	634	0.309148
	16012	2013-05-24	2019	9	2	15	13.3333	5983								203	643	0.315708
	16012	2013-05-24	2019	10	3	15	20	5533								206	644	0.319876
	16012	2013-05-24	2019	11	4	15	26.6667	5277								212	649	0.326656
	16012	2013-05-24	2019	12	3	15	20	3256								211	643	0.328149
21	13849	2014-04-30	2012	1
	13849	2014-04-30	2012	2
	13849	2014-04-30	2012	3
	13849	2014-04-30	2012	4
	13849	2014-04-30	2012	5
	13849	2014-04-30	2012	6
	13849	2014-04-30	2012	7
	13849	2014-04-30	2012	8
	13849	2014-04-30	2012	9
	13849	2014-04-30	2012	10
	13849	2014-04-30	2012	11
	13849	2014-04-30	2012	12
	13849	2014-04-30	2013	1
	13849	2014-04-30	2013	2
	13849	2014-04-30	2013	3
	13849	2014-04-30	2013	4
	13849	2014-04-30	2013	5
	13849	2014-04-30	2013	6
	13849	2014-04-30	2013	7
	13849	2014-04-30	2013	8
	13849	2014-04-30	2013	9
	13849	2014-04-30	2013	10
	13849	2014-04-30	2013	11
	13849	2014-04-30	2013	12
	13849	2014-04-30	2014	1
	13849	2014-04-30	2014	2
	13849	2014-04-30	2014	3
	13849	2014-04-30	2014	4	2	4	50	811		Absent						71	88	0.806818	Present
	13849	2014-04-30	2014	5			#DIV/0!	834								97	118	0.822034
	13849	2014-04-30	2014	6	2	4	50	3513								127	151	0.84106
	13849	2014-04-30	2014	7	3	7	42.8571	2053								100	122	0.819672
	13849	2014-04-30	2014	8	1	7	14.2857	2240								106	132	0.80303
	13849	2014-04-30	2014	9	1	7	14.2857	4603								120	154	0.779221
	13849	2014-04-30	2014	10	2	7	28.5714	3794								129	161	0.801242
	13849	2014-04-30	2014	11	2	7	28.5714	1682								111	135	0.822222
	13849	2014-04-30	2014	12	1	7	14.2857	2392								144	171	0.842105
	13849	2014-04-30	2015	1	1	7	14.2857	1400								148	169	0.87574
	13849	2014-04-30	2015	2	2	8	25	996								115	136	0.845588
	13849	2014-04-30	2015	3	2	8	25	3628								243	280	0.867857
	13849	2014-04-30	2015	4	3	8	37.5	2910								246	285	0.863158
	13849	2014-04-30	2015	5	3	9	33.3333	3098								294	335	0.877612
	13849	2014-04-30	2015	6	1	9	11.1111	3599								284	324	0.876543
	13849	2014-04-30	2015	7	1	9	11.1111	2632								223	245	0.910204
	13849	2014-04-30	2015	8	1	9	11.1111	2153								120	136	0.882353
	13849	2014-04-30	2015	9	1	9	11.1111	3121								139	150	0.926667
	13849	2014-04-30	2015	10	2	9	22.2222	2569								218	235	0.92766
	13849	2014-04-30	2015	11	1	9	11.1111	2828								309	337	0.916914
	13849	2014-04-30	2015	12	1	9	11.1111	3048								358	393	0.910941
	13849	2014-04-30	2016	1	1	9	11.1111	2978								381	413	0.922518
	13849	2014-04-30	2016	2	3	11	27.2727	3506								394	429	0.918415
	13849	2014-04-30	2016	3	2	11	18.1818	3101								373	401	0.930175
	13849	2014-04-30	2016	4	1	11	9.09091	2843								359	379	0.94723
	13849	2014-04-30	2016	5	1	11	9.09091	3073								383	403	0.950372
	13849	2014-04-30	2016	6	2	11	18.1818	3323								371	385	0.963636
	13849	2014-04-30	2016	7	2	11	18.1818	2832								415	432	0.960648
	13849	2014-04-30	2016	8	3	12	25	4590								482	502	0.960159
	13849	2014-04-30	2016	9	2	12	16.6667	3247								468	483	0.968944
	13849	2014-04-30	2016	10	1	12	8.33333	3993								463	474	0.976793
	13849	2014-04-30	2016	11	2	12	16.6667	3479								451	462	0.97619
	13849	2014-04-30	2016	12	1	12	8.33333	1631								331	338	0.97929
	13849	2014-04-30	2017	1	1	12	8.33333	2400								335	344	0.973837
	13849	2014-04-30	2017	2	2	12	16.6667	3210								412	422	0.976303
	13849	2014-04-30	2017	3	2	12	16.6667	2573								383	391	0.97954
	13849	2014-04-30	2017	4	1	12	8.33333	1982								367	373	0.983914
	13849	2014-04-30	2017	5	1	7	14.2857	3144								451	458	0.984716
	13849	2014-04-30	2017	6	3	14	21.4286	2704								397	403	0.985112
	13849	2014-04-30	2017	7	3	13	23.0769	4380								442	446	0.991031
	13849	2014-04-30	2017	8	3	13	23.0769	932								448	452	0.99115
	13849	2014-04-30	2017	9	3	14	21.4286	3495								453	458	0.989083
	13849	2014-04-30	2017	10	4	14	28.5714	3370								474	480	0.9875
	13849	2014-04-30	2017	11	5	14	35.7143	2417								473	479	0.987474
	13849	2014-04-30	2017	12	3	14	21.4286	1783								431	437	0.98627
	13849	2014-04-30	2018	1	3	14	21.4286	2154								477	483	0.987578
	13849	2014-04-30	2018	2	4	14	28.5714	1714								488	494	0.987854
	13849	2014-04-30	2018	3	4	14	28.5714	1869								492	497	0.98994
	13849	2014-04-30	2018	4	3	14	21.4286	1979								509	514	0.990272
	13849	2014-04-30	2018	5	2	14	14.2857	1958								514	520	0.988462
	13849	2014-04-30	2018	6	2	14	14.2857	1821								531	537	0.988827
	13849	2014-04-30	2018	7	3	14	21.4286	2427								470	476	0.987395
	13849	2014-04-30	2018	8	2	14	14.2857	2768								462	467	0.989293
	13849	2014-04-30	2018	9	2	14	14.2857	2406								433	439	0.986333
	13849	2014-04-30	2018	10	3	14	21.4286	3463								468	474	0.987342
	13849	2014-04-30	2018	11	5	14	35.7143	3316								512	518	0.988417
	13849	2014-04-30	2018	12	2	14	14.2857	1943								532	539	0.987013
	13849	2014-04-30	2019	1	2	14	14.2857	4459								545	552	0.987319
	13849	2014-04-30	2019	2	3	15	20	4780								569	576	0.987847
	13849	2014-04-30	2019	3	5	17	29.4118	4856								586	593	0.988196
	13849	2014-04-30	2019	4	3	17	17.6471	4305								595	602	0.988372
	13849	2014-04-30	2019	5	4	17	23.5294	4938								611	618	0.988673
	13849	2014-04-30	2019	6	3	17	17.6471	4812								624	631	0.988906
	13849	2014-04-30	2019	7	4	21	19.0476	5777								648	655	0.989313
	13849	2014-04-30	2019	8	3	21	14.2857	4243								659	666	0.989489
	13849	2014-04-30	2019	9	4	21	19.0476	4203
	13849	2014-04-30	2019	10	4	22	18.1818	3965
	13849	2014-04-30	2019	11	3	22	13.6364	4816
	13849	2014-04-30	2019	12	3	23	13.0435	2332
22	16985	2014-09-18	2012	1
	16985	2014-09-18	2012	2
	16985	2014-09-18	2012	3
	16985	2014-09-18	2012	4
	16985	2014-09-18	2012	5
	16985	2014-09-18	2012	6
	16985	2014-09-18	2012	7
	16985	2014-09-18	2012	8
	16985	2014-09-18	2012	9
	16985	2014-09-18	2012	10
	16985	2014-09-18	2012	11
	16985	2014-09-18	2012	12
	16985	2014-09-18	2013	1
	16985	2014-09-18	2013	2
	16985	2014-09-18	2013	3
	16985	2014-09-18	2013	4
	16985	2014-09-18	2013	5
	16985	2014-09-18	2013	6
	16985	2014-09-18	2013	7
	16985	2014-09-18	2013	8
	16985	2014-09-18	2013	9
	16985	2014-09-18	2013	10
	16985	2014-09-18	2013	11
	16985	2014-09-18	2013	12
	16985	2014-09-18	2014	1
	16985	2014-09-18	2014	2
	16985	2014-09-18	2014	3
	16985	2014-09-18	2014	4
	16985	2014-09-18	2014	5
	16985	2014-09-18	2014	6
	16985	2014-09-18	2014	7
	16985	2014-09-18	2014	8
	16985	2014-09-18	2014	9	3	7	42.8571	1789		Present						121	132	0.916667	Present
	16985	2014-09-18	2014	10	1	7	14.2857	2271								110	119	0.92437
	16985	2014-09-18	2014	11	2	7	28.5714	3349								124	136	0.911765
	16985	2014-09-18	2014	12	1	7	14.2857	1901								122	133	0.917293
	16985	2014-09-18	2015	1	1	7	14.2857	1862								127	135	0.940741
	16985	2014-09-18	2015	2	1	7	14.2857	1917								135	140	0.964286
	16985	2014-09-18	2015	3	3	9	33.3333	2605								141	144	0.979167
	16985	2014-09-18	2015	4	1	9	11.1111	2137								140	144	0.972222
	16985	2014-09-18	2015	5	1	9	11.1111	2392								154	160	0.9625
	16985	2014-09-18	2015	6	1	9	11.1111	2707								173	179	0.96648
	16985	2014-09-18	2015	7	1	9	11.1111	2751								187	193	0.968912
	16985	2014-09-18	2015	8	1	9	11.1111	2704								182	188	0.968085
	16985	2014-09-18	2015	9	3	7	42.8571	3888								193	197	0.979695
	16985	2014-09-18	2015	10	3	9	33.3333	2260								183	185	0.989189
	16985	2014-09-18	2015	11	2	9	22.2222	1946								187	188	0.994681
	16985	2014-09-18	2015	12	1	9	11.1111	1663								190	191	0.994764
	16985	2014-09-18	2016	1	2	9	22.2222	2109								201	202	0.99505
	16985	2014-09-18	2016	2	2	9	22.2222	2544								210	211	0.995261
	16985	2014-09-18	2016	3	2	9	22.2222	2559								208	209	0.995215
	16985	2014-09-18	2016	4	2	9	22.2222	2053								215	215	1
	16985	2014-09-18	2016	5	1	9	11.1111	2743								228	228	1
	16985	2014-09-18	2016	6	1	9	11.1111	2376								235	235	1
	16985	2014-09-18	2016	7	2	9	22.2222	2575								236	236	1
	16985	2014-09-18	2016	8	2	11	18.1818	2906								248	248	1
	16985	2014-09-18	2016	9	3	11	27.2727	2835								259	259	1
	16985	2014-09-18	2016	10	3	9	33.3333	2724								265	265	1
	16985	2014-09-18	2016	11	2	9	22.2222	3173								267	267	1
	16985	2014-09-18	2016	12	1	9	11.1111	2075								267	267	1
	16985	2014-09-18	2017	1	1	9	11.1111	3271								263	264	0.996212
	16985	2014-09-18	2017	2	1	9	11.1111	3699								278	279	0.996416
	16985	2014-09-18	2017	3	1	9	11.1111	4101								281	282	0.996454
	16985	2014-09-18	2017	4	1	9	11.1111	3332								283	284	0.996479
	16985	2014-09-18	2017	5	1	9	11.1111	4021								284	285	0.996491
	16985	2014-09-18	2017	6	1	9	11.1111	3775								282	282	1
	16985	2014-09-18	2017	7	1	9	11.1111	4111								255	255	1
	16985	2014-09-18	2017	8	2	9	22.2222	140								263	263	1
	16985	2014-09-18	2017	9	2	9	22.2222	2166								288	288	1
	16985	2014-09-18	2017	10	1	9	11.1111	2663								249	249	1
	16985	2014-09-18	2017	11	1	9	11.1111	2686								269	269	1
	16985	2014-09-18	2017	12	1	9	11.1111	1966								198	198	1
	16985	2014-09-18	2018	1	2	9	22.2222	2522								221	221	1
	16985	2014-09-18	2018	2	2	9	22.2222	2928								250	250	1
	16985	2014-09-18	2018	3	2	9	22.2222	2255								265	265	1
	16985	2014-09-18	2018	4	1	12	8.33333	2299								303	303	1
	16985	2014-09-18	2018	5	2	13	15.3846	2646								325	325	1
	16985	2014-09-18	2018	6	2	13	15.3846	2914								329	329	1
[truncated: 18,258 more rows]

## Sheet: Facility characteristics
	MFL Code	Keph level	Facility_type_category	Owner Type	Implementation Dates	Services	Mode of use
1	10019	Level 2	DISPENSARY	Faith Based Organization	2013-11-06	CT&HTS	HYBRID
2	10044	Level 3	HEALTH CENTRE	Ministry of Health	2013-09-12	CT	HYBRID
3	10049	Level 3	HEALTH CENTRE	Ministry of Health	2013-09-10	CT	HYBRID
4	10234	Level 2	DISPENSARY	Ministry of Health	2014-06-05	CT	HYBRID
5	10256	Level 3	HEALTH CENTRE	Ministry of Health	2014-02-25	CT	HYBRID
6	10263	Level 3	HEALTH CENTRE	Ministry of Health	2014-05-23	CT&HTS	HYBRID
7	10349	Level 4	HOSPITALS	Faith Based Organization	20.05.2014	CT	HYBRID
8	10357	Level 3	HEALTH CENTRE	Ministry of Health	2014-06-09	CT	HYBRID
9	10388	Level 3	HEALTH CENTRE	Ministry of Health	2014-04-16	CT	HYBRID
10	10419	Level 3	HEALTH CENTRE	Ministry of Health	2014-05-26	CT	HYBRID
11	10438	Level 4	HOSPITALS	Faith Based Organization	2014-05-21	CT&HTS	HYBRID
12	10445	Level 3	HEALTH CENTRE	Ministry of Health	2014-05-08	CT	HYBRID
13	10459	Level 4	HOSPITALS	Ministry of Health	2013-07-17	CT&HTS&IL	HYBRID
14	10465	Level 3	HEALTH CENTRE	Ministry of Health	2013-08-20	CT	HYBRID
15	10530	Level 3	HEALTH CENTRE	Ministry of Health	2014-02-26	CT	HYBRID
16	10545	Level 3	HEALTH CENTRE	Ministry of Health	2013-09-09	CT	HYBRID
17	10582	Level 3	HEALTH CENTRE	Ministry of Health	2013-07-18	CT	HYBRID
18	10588	Level 4	HOSPITALS	Ministry of Health	2013-10-29	CT	HYBRID
19	10627	Level 4	HOSPITALS	Faith Based Organization	2013-09-06	CT	HYBRID
20	10655	Level 4	HOSPITALS	Ministry of Health	2013-11-22	CT&HTS	HYBRID
21	10674	Level 3	HEALTH CENTRE	Ministry of Health	2013-07-17	CT	HYBRID
22	10686	Level 4	HOSPITALS	Ministry of Health	2014-09-01	CT&HTS&IL	HYBRID
23	10698	Level 4	HOSPITALS	Faith Based Organization	2013-11-07	CT&HTS	HYBRID
24	10700	Level 4	HOSPITALS	Faith Based Organization	2013-08-22	CT	HYBRID
25	10732	Level 3	HEALTH CENTRE	Ministry of Health	2013-09-11	CT	HYBRID
26	10738	Level 4	HOSPITALS	Faith Based Organization	2013-09-09	CT	HYBRID
27	10750	Level 2	DISPENSARY	Faith Based Organization	2013-10-30	CT	HYBRID
28	10765	Level 4	HOSPITALS	Faith Based Organization	2013-07-23	CT&HTS	HYBRID
29	10774	Level 3	HEALTH CENTRE	Ministry of Health	2014-04-14	CT&HTS	HYBRID
30	10786	Level 3	HEALTH CENTRE	Ministry of Health	2013-07-29	CT	HYBRID
31	10809	Level 3	HEALTH CENTRE	Ministry of Health	2013-07-18	CT	HYBRID
32	10829	Level 3	HEALTH CENTRE	Ministry of Health	2013-07-19	CT	HYBRID
33	10831	Level 3	HEALTH CENTRE	Ministry of Health	2014-06-10	CT&HTS	HYBRID
34	10870	Level 3	HEALTH CENTRE	Ministry of Health	2013-08-22	CT	HYBRID
35	10905	Level 3	HEALTH CENTRE	Ministry of Health	2013-08-21	CT	HYBRID
36	11104	Level 4	HOSPITALS	Ministry of Health	2019-06-01	CT&HTS	HYBRID
37	11141	Level 3	HEALTH CENTRE	Ministry of Health	2014-05-22	CT&HTS	HYBRID
38	11173	Level 3	HEALTH CENTRE	Ministry of Health	2014-05-05	CT	HYBRID
39	13468	Level 4	HOSPITALS	Ministry of Health	2018-09-01	CT&IL	POC
40	13492	Level 4	HOSPITALS	Ministry of Health	2013-06-26	CT	HYBRID
41	13514	Level 3	HEALTH CENTRE	Ministry of Health	2013-08-14	CT&HTS&IL	RDE
42	13517	Level 3	HEALTH CENTRE	Ministry of Health	2014-09-22	CT	RDE
43	13519	Level 3	HEALTH CENTRE	Ministry of Health	2014-09-22	CT	RDE
44	13532	Level 3	HEALTH CENTRE	Ministry of Health	2014-09-22	CT	RDE
45	13540	Level 4	HOSPITALS	Ministry of Health	2013-05-15	CT&HTS&IL	POC
46	13550	Level 4	HOSPITALS	Ministry of Health	2013-08-21	CT	RDE
47	13559	Level 3	HEALTH CENTRE	Ministry of Health	2014-04-30	CT&HTS&IL	HYBRID
48	13564	Level 4	HOSPITALS	Ministry of Health	2013-09-17	CT	RDE
49	13566	Level 3	HEALTH CENTRE	Ministry of Health	2014-09-22	CT&HTS&IL	RDE
50	13589	Level 3	HEALTH CENTRE	Ministry of Health	2014-09-22	CT&HTS&IL	HYBRID
51	13608	Level 4	HOSPITALS	Ministry of Health	2014-08-12	CT&IL	POC
52	13612	Level 4	HOSPITALS	Ministry of Health	2013-09-16	CT	RDE
53	13620	Level 4	HOSPITALS	Ministry of Health	2014-06-18	CT	RDE
54	13625	Level 4	HOSPITALS	Ministry of Health	2014-08-13	CT	RDE
55	13647	Level 4	HOSPITALS	Ministry of Health	2013-12-03	CT&IL	RDE
56	13657	Level 4	HOSPITALS	Ministry of Health	2018-12-01	CT	HYBRID
57	13662	Level 3	HEALTH CENTRE	Ministry of Health	2014-09-22	CT	RDE
58	13663	Level 4	HOSPITALS	Ministry of Health	2013-11-11	CT	RDE
59	13673	Level 4	HOSPITALS	Ministry of Health	2013-07-02	CT	RDE
60	13678	Level 4	HOSPITALS	Ministry of Health	2013-09-17	CT&HTS&IL	POC
61	13684	Level 3	HEALTH CENTRE	Ministry of Health	2014-09-22	CT&HTS&IL	RDE
62	13692	Level 4	HOSPITALS	Ministry of Health	2013-05-14	CT&HTS&IL	POC
63	13696	Level 3	HEALTH CENTRE	Ministry of Health	2014-06-24	CT	RDE
64	13697	Level 3	HEALTH CENTRE	Ministry of Health	2014-08-11	CT	RDE
65	13701	Level 4	HOSPITALS	Ministry of Health	2014-04-30	CT	RDE
66	13704	Level 4	HOSPITALS	Ministry of Health	2012-11-15	CT&IL	POC
67	13705	Level 3	HEALTH CENTRE	Ministry of Health	2014-09-18	CT&HTS	HYBRID
68	13726	Level 4	HOSPITALS	Ministry of Health	2013-08-13	CT	RDE
69	13740	Level 4	HOSPITALS	Non-Governmental Organizations	2014-10-01	CT&HTS&IL	POC
70	13748	Level 3	HEALTH CENTRE	Ministry of Health	2014-06-18	CT	RDE
71	13751	Level 3	HEALTH CENTRE	Ministry of Health	2014-04-25	CT&HTS	HYBRID
72	13753	Level 4	HOSPITALS	Ministry of Health	2014-08-12	CT	RDE
73	13766	Level 4	HOSPITALS	Ministry of Health	2013-07-02	CT&HTS&IL	HYBRID
74	13772	Level 4	HOSPITALS	Ministry of Health	2014-06-25	CT&HTS	RDE
75	13777	Level 4	HOSPITALS	Ministry of Health	2014-09-23	CT&HTS	HYBRID
76	13778	Level 3	HEALTH CENTRE	Ministry of Health	2014-04-01	CT	RDE
77	13779	Level 3	HEALTH CENTRE	Ministry of Health	2013-09-01	CT	RDE
78	13782	Level 3	HEALTH CENTRE	Ministry of Health	2013-02-01	CT	HYBRID
79	13783	Level 4	HOSPITALS	Ministry of Health	2014-04-30	CT	RDE
80	13791	Level 3	HEALTH CENTRE	Faith Based Organization	2014-04-30	CT&HTS&IL	POC
81	13793	Level 2	MEDICAL CLINIC	Non-Governmental Organizations	2014-03-12	CT&IL	POC
82	13807	Level 4	HOSPITALS	Ministry of Health	2013-12-02	CT	HYBRID
83	13809	Level 3	HEALTH CENTRE	Ministry of Health	2014-08-13	CT	RDE
84	13810	Level 4	HOSPITALS	Ministry of Health	2014-09-22	CT	RDE
85	13841	Level 4	HOSPITALS	Ministry of Health	2012-11-15	CT&HTS	HYBRID
86	13843	Level 3	HEALTH CENTRE	Ministry of Health	2013-12-03	CT&HTS	RDE
87	13849	Level 2	DISPENSARY	Ministry of Health	2013-11-08	CT	RDE
88	13858	Level 4	HOSPITALS	Ministry of Health	2013-11-11	CT	RDE
89	13867	Level 4	HOSPITALS	Ministry of Health	2013-08-21	CT	RDE
90	13875	Level 3	HEALTH CENTRE	Ministry of Health	2013-08-20	CT&HTS&IL	HYBRID
91	13887	Level 3	HEALTH CENTRE	Ministry of Health	2014-02-04	CT&IL	POC
92	13891	Level 4	HOSPITALS	Ministry of Health	2013-05-13	CT&HTS	RDE
93	13892	Level 4	HOSPITALS	Ministry of Health	2014-06-17	CT	HYBRID
94	13894	Level 3	HEALTH CENTRE	Ministry of Health	2014-04-28	CT&HTS&IL	HYBRID
95	13897	Level 4	HOSPITALS	Ministry of Health	2014-08-13	CT&HTS	RDE
96	13912	Level 4	HOSPITALS	Ministry of Health	2013-04-15	CT&HTS	HYBRID
97	13916	Level 4	HOSPITALS	Ministry of Health	2013-05-16	CT&HTS&IL	HYBRID
98	13920	Level 4	HOSPITALS	Ministry of Health	2014-12-08	CT&HTS	HYBRID
99	13924	Level 4	HOSPITALS	Ministry of Health	2014-04-29	CT&HTS&IL	HYBRID
100	13933	Level 3	HEALTH CENTRE	Ministry of Health	2014-06-24	CT	RDE
101	13936	Level 3	HEALTH CENTRE	Faith Based Organization	2014-04-30	CT&HTS&IL	RDE
102	13954	Level 4	HOSPITALS	Ministry of Health	2013-12-03	CT	HYBRID
103	13958	Level 2	DISPENSARY	Ministry of Health	2013-10-28	CT&HTS	RDE
104	13962	Level 2	DISPENSARY	Faith Based Organization	2014-09-23	CT&HTS	HYBRID
105	13964	Level 3	HEALTH CENTRE	Ministry of Health	2014-04-28	CT&HTS&IL	HYBRID
106	14003	Level 4	HOSPITALS	Ministry of Health	2013-08-15	CT	RDE
107	14011	Level 3	HEALTH CENTRE	Ministry of Health	2014-09-17	CT&HTS	RDE
108	14022	Level 4	HOSPITALS	Ministry of Health	2013-08-19	CT	POC
109	14031	Level 2	DISPENSARY	Ministry of Health	2014-09-17	CT	RDE
110	14036	Level 4	HOSPITALS	Ministry of Health	2013-11-07	CT&HTS	HYBRID
111	14038	Level 2	DISPENSARY	Ministry of Health	2014-08-12	CT	RDE
112	14045	Level 3	HEALTH CENTRE	Ministry of Health	2014-06-17	CT	RDE
113	14051	Level 2	DISPENSARY	Ministry of Health	2014-09-22	CT&HTS&IL	HYBRID
114	14069	Level 2	DISPENSARY	Ministry of Health	2014-08-13	CT&HTS	RDE
115	14096	Level 4	HOSPITALS	Ministry of Health	2019-01-01	CT	HYBRID
116	14097	Level 2	MEDICAL CLINIC	Private Practice	2013-08-13	CT	RDE
117	14146	Level 3	HEALTH CENTRE	Ministry of Health	2014-04-30	CT&HTS&IL	POC
118	14150	Level 4	HOSPITALS	Ministry of Health	2013-06-28	CT	RDE
119	14155	Level 3	HEALTH CENTRE	Ministry of Health	2014-08-12	CT	HYBRID
120	14161	Level 4	HOSPITALS	Ministry of Health	2013-06-27	CT	RDE
121	14179	Level 4	HOSPITALS	Ministry of Health	2012-12-21	CT	HYBRID
122	14294	Level 4	HOSPITALS	Ministry of Health	2013-11-11	CT	HYBRID
123	14346	Level 3	HEALTH CENTRE	Ministry of Health	12.11.2013	CT	RDE
124	14348	Level 2	DISPENSARY	Ministry of Health	2014-06-20	CT	RDE
125	14432	Level 4	HOSPITALS	Ministry of Health	2014-05-09	CT	POC
126	14446	Level 3	HEALTH CENTRE	Ministry of Health	2014-02-20	CT	HYBRID
127	14477	Level 3	HEALTH CENTRE	Ministry of Health	17.02.2014	CT	RDE
128	14607	Level 4	HOSPITALS	Ministry of Health	2013-03-01	CT	POC
129	14609	Level 4	HOSPITALS	Ministry of Health	2014-05-08	CT	HYBRID
130	14615	Level 3	HEALTH CENTRE	Ministry of Health	2014-09-19	CT	RDE
131	14623	Level 3	HOSPITALS	Ministry of Health	2013-12-10	CT	RDE
132	14632	Level 3	HEALTH CENTRE	Ministry of Health	2014-09-26	CT	RDE
133	14680	Level 4	HOSPITALS	Ministry of Health	2013-11-12	CT	RDE
134	14701	Level 4	HOSPITALS	Ministry of Health	2013-02-05	CT	RDE
135	14704	Level 3	HEALTH CENTRE	Ministry of Health	2013-07-03	CT	RDE
136	14749	Level 4	HOSPITALS	Ministry of Health	2012-12-19	CT	POC
137	14761	Level 2	DISPENSARY	Ministry of Health	2014-07-31	CT	RDE
138	14768	Level 2	DISPENSARY	Ministry of Health	2013-11-11	CT	HYBRID
139	14792	Level 4	HOSPITALS	Ministry of Health	2013-07-04	CT	RDE
140	14825	Level 3	HEALTH CENTRE	Ministry of Health	2013-07-04	CT	RDE
141	14965	Level 3	HEALTH CENTRE	Ministry of Health	2013-05-24	CT	RDE
142	15049	Level 4	HOSPITALS	Ministry of Health	2013-07-22	CT	HYBRID
143	15057	Level 3	HEALTH CENTRE	Faith Based Organization	2014-07-30	CT	RDE
144	15062	Level 4	HOSPITALS	Ministry of Health	2014-07-31	CT	RDE
145	15081	Level 4	HOSPITALS	Ministry of Health	2014-08-03	CT	RDE
146	15138	Level 4	HOSPITALS	Ministry of Health	2013-11-14	CT	HYBRID
147	15174	Level 4	HOSPITALS	Faith Based Organization	2014-05-08	CT	POC
148	15181	Level 4	HOSPITALS	Ministry of Health	2014-04-14	CT	RDE
149	15310	Level 2	DISPENSARY	Faith Based Organization	2014-08-01	CT	RDE
150	15446	Level 4	HOSPITALS	Faith Based Organization	2013-01-11	CT	RDE
151	15545	Level 3	HEALTH CENTRE	Ministry of Health	2014-06-19	CT	RDE
152	15661	Level 2	DISPENSARY	Faith Based Organization	2013-07-23	CT	RDE
153	15662	Level 2	DISPENSARY	Faith Based Organization	2013-07-23	CT	RDE
154	15718	Level 3	HEALTH CENTRE	Ministry of Health	2013-08-28	CT	RDE
155	15725	Level 3	HEALTH CENTRE	Ministry of Health	2014-02-17	CT	RDE
156	15798	Level 3	HEALTH CENTRE	Ministry of Health	2013-10-23	CT	RDE
157	15801	Level 2	DISPENSARY	Ministry of Health	2014-08-13	CT	HYBRID
158	15817	Level 3	HEALTH CENTRE	Ministry of Health	2014-05-13	CT	RDE
159	15820	Level 3	HEALTH CENTRE	Ministry of Health	2014-09-16	CT	HYBRID
160	15828	Level 4	HOSPITALS	Ministry of Health	2012-12-19	CT	HYBRID
161	15833	Level 3	HEALTH CENTRE	Ministry of Health	2014-08-04	CT	RDE
162	15836	Level 4	HOSPITALS	Ministry of Health	2013-03-01	CT&IL	POC
163	15855	Level 4	HOSPITALS	Ministry of Health	2013-09-27	CT	HYBRID
164	15866	Level 3	HEALTH CENTRE	Ministry of Health	2014-01-08	CT	HYBRID
165	15885	Level 3	HEALTH CENTRE	Ministry of Health	2014-08-08	CT	HYBRID
166	15894	Level 4	HOSPITALS	Ministry of Health	2013-09-13	CT	HYBRID
167	15900	Level 3	HEALTH CENTRE	Ministry of Health	2014-08-07	CT	HYBRID
168	15904	Level 3	HEALTH CENTRE	Ministry of Health	2014-03-26	CT	HYBRID
169	15911	Level 3	HEALTH CENTRE	Ministry of Health	2014-08-08	CT	HYBRID
170	15950	Level 4	HOSPITALS	Ministry of Health	2013-06-29	CT	HYBRID
171	15961	Level 4	HOSPITALS	Ministry of Health	2013-09-25	CT	POC
172	15968	Level 3	HEALTH CENTRE	Ministry of Health	2013-06-06	CT	RDE
173	15969	Level 4	HOSPITALS	Ministry of Health	2013-06-13	CT	POC
174	15975	Level 3	HEALTH CENTRE	Ministry of Health	2014-09-29	CT	RDE
175	15977	Level 3	HEALTH CENTRE	Ministry of Health	2014-08-20	CT	HYBRID
176	15982	Level 3	HEALTH CENTRE	Ministry of Health	2013-09-11	CT	HYBRID
177	15985	Level 3	HEALTH CENTRE	Ministry of Health	2014-08-11	CT	RDE
178	15990	Level 3	HEALTH CENTRE	Ministry of Health	2014-05-22	CT	HYBRID
179	15991	Level 3	HEALTH CENTRE	Ministry of Health	2013-05-24	CT	HYBRID
180	15994	Level 3	HEALTH CENTRE	Ministry of Health	2014-05-16	CT	HYBRID
181	16012	Level 3	HEALTH CENTRE	Ministry of Health	2013-05-24	CT	HYBRID
182	16027	Level 3	HEALTH CENTRE	Ministry of Health	2014-08-07	CT	HYBRID
183	16035	Level 3	HEALTH CENTRE	Ministry of Health	2014-05-13	CT	HYBRID
184	16037	Level 4	HOSPITALS	Ministry of Health	2013-06-14	CT	HYBRID
185	16059	Level 2	DISPENSARY	Ministry of Health	2014-08-14	CT	POC
186	16061	Level 4	HOSPITALS	Ministry of Health	2013-05-21	CT	HYBRID
187	16065	Level 3	HEALTH CENTRE	Faith Based Organization	2014-08-07	CT	RDE
188	16066	Level 4	HOSPITALS	Ministry of Health	2013-09-16	CT	HYBRID
189	16072	Level 2	DISPENSARY	Ministry of Health	2014-05-15	CT	HYBRID
190	16079	Level 3	HEALTH CENTRE	Ministry of Health	2013-09-26	CT	HYBRID
191	16098	Level 4	HOSPITALS	Ministry of Health	2013-05-22	CT	HYBRID
192	16103	Level 3	HEALTH CENTRE	Ministry of Health	2014-04-22	CT	HYBRID
193	16104	Level 3	HEALTH CENTRE	Ministry of Health	2014-08-08	CT	HYBRID
194	16107	Level 4	HOSPITALS	Ministry of Health	2014-04-16	CT	HYBRID
195	16117	Level 3	HEALTH CENTRE	Ministry of Health	2014-08-04	CT	HYBRID
196	16118	Level 2	DISPENSARY	Ministry of Health	2014-09-17	CT	HYBRID
197	16119	Level 3	HEALTH CENTRE	Ministry of Health	2014-08-20	CT	HYBRID
198	16128	Level 4	HOSPITALS	Ministry of Health	2013-10-24	CT	RDE
199	16151	Level 3	HEALTH CENTRE	Ministry of Health	2014-04-17	CT	RDE
200	16152	Level 3	HEALTH CENTRE	Ministry of Health	2014-04-24	CT	HYBRID
201	16157	Level 4	HOSPITALS	Ministry of Health	2014-09-16	CT	HYBRID
202	16158	Level 3	HEALTH CENTRE	Ministry of Health	2013-06-10	CT	HYBRID
203	16280	Level 3	HEALTH CENTRE	Ministry of Health	2014-09-22	CT&HTS&IL	RDE
204	16456	Level 2	DISPENSARY	Ministry of Health	2014-08-04	CT	HYBRID
205	16489	Level 2	DISPENSARY	Ministry of Health	2013-09-24	CT	HYBRID
206	16753	Level 3	HEALTH CENTRE	Ministry of Health	2014-04-02	CT&HTS	HYBRID
207	16762	Level 3	None	Ministry of Health	2014-09-17	CT	HYBRID
208	16766	Level 2	DISPENSARY	Ministry of Health	2014-09-18	CT&HTS	HYBRID
209	16816	Level 2	DISPENSARY	Faith Based Organization	2014-03-13	CT	HYBRID
210	16985	Level 2	DISPENSARY	Ministry of Health	2014-09-18	CT&HTS	RDE
211	16986	Level 3	HEALTH CENTRE	Ministry of Health	2013-08-20	CT&HTS	RDE
212	17576	Level 2	DISPENSARY	Faith Based Organization	2014-02-26	CT	HYBRID
213	19858	Level 3	HEALTH CENTRE	Ministry of Health	2014-09-18	CT&HTS&IL	HYBRID
